# Supplementary material for: Mitochondrial DNA copy number as a genetic determinant of renal function: insights from bidirectional Mendelian randomization
Source: Ren Fail. 2025 Aug 10;47(1):2542522. doi: 10.1080/0886022X.2025.2542522 (PMC12340955; doi:10.1080/0886022X.2025.2542522)
Supplement: Table S6 MR analysis results of reverse MR analysis.xlsx [file IRNF_A_2542522_SM9413.xlsx]

## Sheet: primary analysis
Exposure	Outcome	No. of SNPs	Methods	OR	Lower 95% CI	Upper 95% CI	P	MR-Egger intercept (Pleiotropy. P)	Cochran’s Q test	P	Outliers from MRPRESSO
ARF	mtDNA-CN	12	MR Egger	1.00604	0.980268	1.03249	0.658935	0.986256	9.35547	0.589117	NA
			Weighted median	1.00463	0.985968	1.02365	0.629125
			Inverse variance weighted	1.00624	0.99283	1.01984	0.363405
			Simple mode	0.990122	0.961698	1.01939	0.51789
			Weighted mode	1.00494	0.980595	1.02989	0.701301
			MRPRESSO	1.00624	1.00267	1.00981	0.345537
CKD	mtDNA-CN	20	MR Egger	1.01703	0.993276	1.04136	0.178354	0.373503	14.4196	0.758707	NA
			Weighted median	1.00625	0.988529	1.02428	0.492063
			Inverse variance weighted	1.00731	0.99575	1.01901	0.216107
			Simple mode	1.01731	0.989384	1.04602	0.241711
			Weighted mode	1.00907	0.99027	1.02823	0.35853
			MRPRESSO	1.00731	1.00506	1.00956	0.171843
RD	mtDNA-CN	9	MR Egger	1.0022	0.993992	1.01048	0.616665	0.965233	7.26688	0.508131	NA
			Weighted median	1.00368	0.998273	1.00911	0.182681
			Inverse variance weighted	1.00204	0.997964	1.00612	0.32759
			Simple mode	1.00454	0.995783	1.01337	0.340238
			Weighted mode	1.00433	0.996591	1.01212	0.305621
			MRPRESSO	1.00204	1.00074	1.00333	0.334391
eGFR	mtDNA-CN	484	MR Egger	1.01312	0.824623	1.2447	0.901303	0.761556	721.903	＜0.001	NA
			Weighted median	1.02135	0.876179	1.19058	0.787092
			Inverse variance weighted	1.04187	0.944024	1.14985	0.414977
			Simple mode	0.938415	0.593846	1.48292	0.785531
			Weighted mode	1.0624	0.784575	1.4386	0.695713
			MRPRESSO	1.04187	1.03739	1.04635	0.415378
BUN	mtDNA-CN	130	MR Egger	1.05195	0.876479	1.26256	0.587396	0.482293	190.936	＜0.001	NA
			Weighted median	0.958253	0.87031	1.05508	0.385247
			Inverse variance weighted	0.990461	0.921463	1.06463	0.794734
			Simple mode	0.959453	0.770935	1.19407	0.711357
			Weighted mode	0.959453	0.837285	1.09945	0.552452
			MRPRESSO	0.990461	0.984128	0.996794	0.795149
UACR	mtDNA-CN	135	MR Egger	0.985836	0.887071	1.0956	0.791527	0.568548	215.348	＜0.001	NA
			Weighted median	1.00102	0.950041	1.05474	0.969407
			Inverse variance weighted	0.957852	0.92283	0.994204	0.0234582
			Simple mode	1.03931	0.909785	1.18727	0.57117
			Weighted mode	1.02016	0.940791	1.10622	0.629926
			MRPRESSO	0.957852	0.954647	0.961058	0.0250616
MAU	mtDNA-CN	60	MR Egger	1.01142	0.972004	1.05243	0.577787	0.101034	89.3039	0.0066172	NA
			Weighted median	1.00072	0.978218	1.02374	0.950473
			Inverse variance weighted	0.980703	0.964657	0.997016	0.0206067
			Simple mode	0.997946	0.949506	1.04886	0.935706
			Weighted mode	1.00779	0.98005	1.03632	0.587755
			MRPRESSO	0.980703	0.978573	0.982833	0.0241039
KIM1	mtDNA-CN	7	MR Egger	1.00754	0.993984	1.02128	0.326662	0.857069	0.980247	0.98635	NA
			Weighted median	1.00776	1.00035	1.01522	0.0399505
			Inverse variance weighted	1.0064	0.999625	1.01321	0.0641617
			Simple mode	1.00692	0.993914	1.02011	0.338438
			Weighted mode	1.00802	0.999935	1.01618	0.099867
			MRPRESSO	1.0064	1.00536	1.00743	0.00377213
CysC	mtDNA-CN	338	MR Egger	1.00416	0.978985	1.02999	0.748731	0.977951	473.057	＜0.001	NA
			Weighted median	1.0029	0.980676	1.02563	0.800099
			Inverse variance weighted	1.00385	0.990889	1.01699	0.562017
			Simple mode	0.983567	0.924005	1.04697	0.60348
			Weighted mode	0.992929	0.96394	1.02279	0.639114
			MRPRESSO	1.00385	1.00315	1.00456	0.562405
