# Supplementary material for: Mitochondrial DNA copy number as a genetic determinant of renal function: insights from bidirectional Mendelian randomization
Source: Ren Fail. 2025 Aug 10;47(1):2542522. doi: 10.1080/0886022X.2025.2542522 (PMC12340955; doi:10.1080/0886022X.2025.2542522)
Supplement: Table S4 MR analysis results of forward MR analysis from validation analysis using mtDNA copy number by Longchamps.xlsx [file IRNF_A_2542522_SM9411.xlsx]

## Sheet: validation analysis
Exposure	Outcome	No. of SNPs	Methods	OR	Lower 95% CI	Upper 95% CI	P	MR-Egger intercept (Pleiotropy. P)	Cochran’s Q test	P	Outliers from MRPRESSO
mtDNA-CN	ARF	91	MR Egger	1.10709	0.768296	1.59528	0.586548	0.351639	93.8786	0.368969	NA
			Weighted median	0.941028	0.730677	1.21194	0.637729
			Inverse variance weighted	0.950853	0.795108	1.13711	0.580822
			Simple mode	0.750212	0.450622	1.24898	0.272058
			Weighted mode	0.954139	0.664054	1.37095	0.800177
			MRPRESSO	0.950853	0.932101	0.969605	0.582191
mtDNA-CN	CKD	83	MR Egger	0.702748	0.496164	0.995345	0.0503852	0.104544	68.5133	0.856403	NA
			Weighted median	0.954824	0.756365	1.20536	0.697375
			Inverse variance weighted	0.912617	0.782084	1.06494	0.245602
			Simple mode	0.895546	0.59447	1.34911	0.599135
			Weighted mode	0.95501	0.709587	1.28532	0.762089
			MRPRESSO	0.912617	0.89713	0.928104	0.207589
mtDNA-CN	CKDi25	13	MR Egger	0.951474	0.455759	1.98636	0.897014	0.991136	2.69358	0.997348	NA
			Weighted median	0.951528	0.561808	1.61159	0.853367
			Inverse variance weighted	0.954818	0.627871	1.45201	0.828847
			Simple mode	1.03265	0.464531	2.29556	0.938475
			Weighted mode	0.911676	0.493624	1.68378	0.772723
			MRPRESSO	0.954818	0.899736	1.0099	0.656328
mtDNA-CN	Rapid3	13	MR Egger	0.817191	0.488858	1.36605	0.45745	0.815886	3.28023	0.993221	NA
			Weighted median	0.855247	0.58615	1.24789	0.417265
			Inverse variance weighted	0.860496	0.644089	1.14961	0.30934
			Simple mode	0.721102	0.413869	1.25641	0.27087
			Weighted mode	0.838974	0.527044	1.33552	0.473399
			MRPRESSO	0.860496	0.818491	0.9025	0.0756584
mtDNA-CN	RD	89	MR Egger	3.3043	0.849085	12.859	0.0882552	0.104664	101.282	0.157565	NA
			Weighted median	1.54379	0.537325	4.43547	0.419989
			Inverse variance weighted	1.23836	0.61972	2.47454	0.544995
			Simple mode	0.918988	0.123059	6.86287	0.934551
			Weighted mode	1.75037	0.450674	6.79826	0.420874
			MRPRESSO	1.23836	1.16497	1.31174	0.546552
mtDNA-CN	eGFR	78	MR Egger	1.00831	0.999032	1.01767	0.0833599	0.660995	126.043	＜0.001	NA
			Weighted median	1.0043	0.998935	1.0097	0.116385
			Inverse variance weighted	1.00644	1.00226	1.01064	0.00250168
			Simple mode	1.00296	0.990673	1.0154	0.639789
			Weighted mode	1.00505	0.996236	1.01395	0.265745
			MRPRESSO	1.00644	1.00597	1.00691	0.00339683
mtDNA-CN	BUN	81	MR Egger	1.00836	0.984679	1.03261	0.494388	0.840227	96.5278	0.100619	NA
			Weighted median	1.00809	0.991763	1.02468	0.333518
			Inverse variance weighted	1.00619	0.994794	1.01773	0.288132
			Simple mode	0.991575	0.954799	1.02977	0.662014
			Weighted mode	1.0131	0.99024	1.03649	0.267002
			MRPRESSO	1.00619	1.00493	1.00746	0.291328
mtDNA-CN	UACR	79	MR Egger	0.982816	0.930814	1.03772	0.533863	0.371449	111.695	0.00741203	NA
			Weighted median	1.01246	0.979173	1.04688	0.467852
			Inverse variance weighted	1.00432	0.977591	1.03177	0.754244
			Simple mode	1.01895	0.956221	1.08579	0.564236
			Weighted mode	1.01182	0.973651	1.05148	0.551044
			MRPRESSO	1.00432	1.00128	1.00735	0.75508
mtDNA-CN	MAU	83	MR Egger	0.868834	0.734887	1.0272	0.103659	0.0993148	84.3881	0.406458	NA
			Weighted median	0.90936	0.809808	1.02115	0.108232
			Inverse variance weighted	0.985784	0.911569	1.06604	0.719936
			Simple mode	0.839969	0.668222	1.05586	0.138948
			Weighted mode	0.856782	0.730249	1.00524	0.0614974
			MRPRESSO	0.985784	0.977193	0.994375	0.720857
mtDNA-CN	CysC	21	MR Egger	1.01183	0.882932	1.15956	0.867414	0.645409	36.6182	0.0129979	NA
			Weighted median	0.980839	0.905885	1.06199	0.633348
			Inverse variance weighted	0.984253	0.917401	1.05598	0.658286
			Simple mode	0.970759	0.852818	1.10501	0.658216
			Weighted mode	0.973434	0.89014	1.06452	0.561815
			MRPRESSO	0.970305	0.956527	0.984084	0.361149
mtDNA-CN	NAGL	86	MR Egger	1.36283	0.747345	2.4852	0.315441	0.772518	102.139	0.0992858	NA
			Weighted median	1.13529	0.733704	1.75668	0.568873
			Inverse variance weighted	1.26105	0.942328	1.68758	0.118669
			Simple mode	1.07063	0.432795	2.64847	0.882944
			Weighted mode	0.94026	0.519332	1.70236	0.839318
			MRPRESSO	1.26105	1.22964	1.29247	0.122385
mtDNA-CN	KIM1	59	MR Egger	1.38066	0.561675	3.3938	0.484955	0.196676	67.9264	0.174927	NA
			Weighted median	0.785682	0.450284	1.3709	0.39574
			Inverse variance weighted	0.801246	0.548148	1.17121	0.2526
			Simple mode	0.711277	0.231103	2.18913	0.554829
			Weighted mode	0.842976	0.43071	1.64986	0.619959
			MRPRESSO	0.801246	0.751824	0.850669	0.2573
