# Supplementary material for: Mitochondrial DNA copy number as a genetic determinant of renal function: insights from bidirectional Mendelian randomization
Source: Ren Fail. 2025 Aug 10;47(1):2542522. doi: 10.1080/0886022X.2025.2542522 (PMC12340955; doi:10.1080/0886022X.2025.2542522)
Supplement: Table S2 MR analysis results of forward MR analysis.xlsx [file IRNF_A_2542522_SM9409.xlsx]

## Sheet: primary analysis
Exposure	Outcome	No. of SNPs	Methods	OR	Lower 95% CI	Upper 95% CI	P	MR-Egger intercept (Pleiotropy. P)	Cochran’s Q test	P	Outliers from MRPRESSO
mtDNA-CN	ARF	64	MR Egger	1.1837	0.733356	1.91058	0.492522	0.600365	64.6985	0.417117	NA
			Weighted median	1.07749	0.79448	1.4613	0.631182
			Inverse variance weighted	1.05465	0.854906	1.30105	0.619434
			Simple mode	0.978604	0.548624	1.74558	0.941838
			Weighted mode	1.09399	0.753399	1.58856	0.638517
			MRPRESSO	1.05465	1.0284	1.08089	0.621162
mtDNA-CN	CKD	64	MR Egger	0.997715	0.680275	1.46328	0.990696	0.468105	53.7548	0.79033	NA
			Weighted median	0.961187	0.748111	1.23495	0.756869
			Inverse variance weighted	0.877862	0.741243	1.03966	0.131211
			Simple mode	0.936448	0.586118	1.49618	0.78448
			Weighted mode	0.973258	0.690197	1.37241	0.877639
			MRPRESSO	0.877862	0.85833	0.897394	0.107248
mtDNA-CN	CKDi25	10	MR Egger	1.03809	0.480601	2.24225	0.926543	0.815785	2.19396	0.988016	NA
			Weighted median	0.94903	0.549344	1.63952	0.851228
			Inverse variance weighted	0.959954	0.622732	1.47979	0.853151
			Simple mode	1.17021	0.555984	2.46299	0.688589
			Weighted mode	1.02473	0.57578	1.82373	0.935623
			MRPRESSO	0.959954	0.892385	1.02752	0.716418
mtDNA-CN	Rapid3	10	MR Egger	1.10768	0.655457	1.87192	0.712383	0.827625	2.88951	0.968515	NA
			Weighted median	1.06234	0.750084	1.50458	0.733447
			Inverse variance weighted	1.05339	0.788879	1.40659	0.72442
			Simple mode	1.12749	0.656106	1.93753	0.67424
			Weighted mode	0.933817	0.603905	1.44396	0.76515
			MRPRESSO	1.05339	1.00158	1.1052	0.549238
mtDNA-CN	RD	64	MR Egger	0.473405	0.0827207	2.70926	0.40403	0.888079	66.9381	0.343506	NA
			Weighted median	0.555651	0.173531	1.77921	0.32235
			Inverse variance weighted	0.529406	0.239586	1.16981	0.11589
			Simple mode	0.638433	0.0675829	6.03106	0.696633
			Weighted mode	0.517189	0.113296	2.36094	0.397935
			MRPRESSO	0.529406	0.430301	0.628512	0.120899
mtDNA-CN	eGFR	50	MR Egger	1.01701	1.00584	1.0283	0.00434905	0.0660153	69.9324	0.0263833	NA
			Weighted median	1.00527	0.99905	1.01153	0.0969318
			Inverse variance weighted	1.00724	1.00254	1.01197	0.00252711
			Simple mode	1.00955	0.993159	1.02621	0.26068
			Weighted mode	1.0124	1.00206	1.02284	0.0226745
			MRPRESSO	1.00724	1.00658	1.0079	0.00400661
mtDNA-CN	BUN	57	MR Egger	0.984535	0.952823	1.0173	0.354894	0.66114	72.1871	0.0715193	NA
			Weighted median	0.982821	0.96504	1.00093	0.0628509
			Inverse variance weighted	0.991114	0.977481	1.00494	0.206603
			Simple mode	0.980373	0.946142	1.01584	0.279006
			Weighted mode	0.976986	0.951012	1.00367	0.0959029
			MRPRESSO	0.991114	0.98928	0.992949	0.211837
mtDNA-CN	UACR	62	MR Egger	1.00816	0.942433	1.07847	0.814051	0.603184	91.2721	0.00726715	rs2177616
			Weighted median	1.00417	0.96686	1.04292	0.829434
			Inverse variance weighted	0.992119	0.962545	1.0226	0.60835
			Simple mode	0.995171	0.929878	1.06505	0.889268
			Weighted mode	0.999874	0.955999	1.04576	0.99563
			MRPRESSO	0.995173	0.991508	0.998839	0.743638
mtDNA-CN	MAU	62	MR Egger	0.900879	0.734792	1.10451	0.31942	0.519628	64.1625	0.366303	NA
			Weighted median	0.973397	0.850667	1.11383	0.694958
			Inverse variance weighted	0.956832	0.873983	1.04754	0.339593
			Simple mode	0.959753	0.74969	1.22868	0.74558
			Weighted mode	0.959753	0.798444	1.15365	0.663257
			MRPRESSO	0.956832	0.94533	0.968334	0.343362
mtDNA-CN	CysC	18	MR Egger	0.996686	0.85363	1.16372	0.967027	0.625005	39.585	0.00148042	NA
			Weighted median	0.990019	0.913865	1.07252	0.805959
			Inverse variance weighted	0.963589	0.891284	1.04176	0.35134
			Simple mode	0.989102	0.86398	1.13234	0.875695
			Weighted mode	1.01628	0.934422	1.1053	0.710943
			MRPRESSO	0.974156	0.957552	0.99076	0.476817
mtDNA-CN	NAGL	65	MR Egger	2.09388	0.922575	4.75226	0.0820234	0.180104	97.5316	0.00440017	NA
			Weighted median	1.13587	0.686862	1.87841	0.619603
			Inverse variance weighted	1.26087	0.872469	1.82218	0.217267
			Simple mode	0.852996	0.278651	2.61116	0.781488
			Weighted mode	0.87377	0.410451	1.86009	0.727456
			MRPRESSO	1.26087	1.2152	1.30655	0.221779
mtDNA-CN	KIM1	43	MR Egger	0.700542	0.214329	2.28974	0.559099	0.365168	47.8407	0.247641	NA
			Weighted median	0.900164	0.466074	1.73856	0.75414
			Inverse variance weighted	1.16811	0.743362	1.83555	0.5004
			Simple mode	0.878958	0.270194	2.8593	0.831293
			Weighted mode	0.857465	0.429062	1.71362	0.665568
			MRPRESSO	1.16811	1.09919	1.23703	0.504092
