# Supplementary material for: Mitochondrial DNA copy number as a genetic determinant of renal function: insights from bidirectional Mendelian randomization
Source: Ren Fail. 2025 Aug 10;47(1):2542522. doi: 10.1080/0886022X.2025.2542522 (PMC12340955; doi:10.1080/0886022X.2025.2542522)
Supplement: Table S7 Instrumental variables used in reverse MR analysis from validation analysis using mtDNA copy number by Longchamps.xlsx [file IRNF_A_2542522_SM9406.xlsx]

## Sheet: ARF
SNP	Effect_allele	Other_allele	Exposure (ARF)			Outcome (mtDNA-CN)			R2	F-statistic
			Beta	SE	pval	Beta	SE	pval
rs116204055	G	C	0.208571	0.0422481	7.94127e-07	0.000243197	0.0062157	0.96	5.49426e-05	24.372
rs11726648	T	C	0.0890032	0.0192641	3.83469e-06	0.00601462	0.00237217	0.012	4.81208e-05	21.3458
rs12921916	C	T	-0.101532	0.0194284	1.73281e-07	0.00167587	0.00234313	0.45	6.15666e-05	27.3105
rs16990837	G	A	-0.0996197	0.0207378	1.55697e-06	-0.00285641	0.00246539	0.33	5.20214e-05	23.0761
rs17411097	G	A	-0.668083	0.132266	4.39359e-07	-0.00734439	0.0112556	0.57	5.75147e-05	25.5131
rs2075965	T	C	-0.0996315	0.0207164	1.5145e-06	-0.00177966	0.00298415	0.51	5.21413e-05	23.1293
rs2380185	G	A	0.0839379	0.0176782	2.05324e-06	-0.00267446	0.00257003	0.24	5.08227e-05	22.5444
rs61736486	T	C	-0.261435	0.0543275	1.49273e-06	-0.00490415	0.00526535	0.29	5.22042e-05	23.1572
rs62187073	T	C	0.141592	0.0305519	3.57857e-06	0.00323937	0.00424804	0.26	4.84194e-05	21.4783
rs72808750	C	T	0.0881417	0.0191951	4.39238e-06	-0.0019332	0.0027524	0.42	4.75337e-05	21.0853
rs74649467	G	A	0.42554	0.0903568	2.48268e-06	0.00177241	0.00750668	0.96	5.00008e-05	22.1798
rs7760008	G	C	-0.102639	0.0219574	2.94713e-06	0.00250991	0.00272336	0.3	4.92585e-05	21.8505

## Sheet: CKD
SNP	Effect_allele	Other_allele	Exposure (CKD)			Outcome (mtDNA-CN)			R2	F-statistic
			Beta	SE	pval	Beta	SE	pval
rs10224210	C	T	0.0854254	0.0161438	1.21297e-07	-0.00170979	0.00232953	0.35	6.25703e-05	28.0002
rs10510861	A	G	-0.09764	0.02031	1.52845e-06	0.00527314	0.00296269	0.076	5.16472e-05	23.1118
rs10816513	T	C	0.0672212	0.014385	2.96845e-06	0.000976201	0.00223149	0.57	4.87983e-05	21.8369
rs11592993	G	A	0.103329	0.0209135	7.78144e-07	0.0024572	0.00338483	0.62	5.45507e-05	24.4112
rs11646496	G	A	-0.0749556	0.0160241	2.90162e-06	0.00249354	0.00280271	0.19	4.88959e-05	21.8806
rs12413539	T	C	-0.0974782	0.0206772	2.42555e-06	-0.00484623	0.0031599	0.18	4.96642e-05	22.2244
rs12874302	G	C	-0.0656429	0.0142125	3.86189e-06	0.00221148	0.00214234	0.3	4.76702e-05	21.3321
rs13146560	C	T	-0.0714277	0.0142248	5.13121e-07	0.00242621	0.00219488	0.17	5.63443e-05	25.2138
rs13409	A	G	0.0774001	0.0140638	3.72315e-08	-0.000486405	0.00210491	0.93	6.76833e-05	30.2884
rs145761726	A	G	-0.719762	0.152316	2.29615e-06	-0.0119885	0.0127335	0.32	4.98997e-05	22.3298
rs148188282	T	C	0.115447	0.024588	2.66275e-06	0.00854333	0.00734454	0.17	4.92641e-05	22.0453
rs1863665	C	T	-0.0787353	0.013745	1.01452e-08	-0.00129925	0.00210793	0.35	7.33248e-05	32.8131
rs2125103	A	T	-0.0655884	0.0137676	1.89815e-06	-0.000712964	0.002118	0.76	5.07164e-05	22.6953
rs2273368	T	C	0.0712226	0.0151258	2.4931e-06	-0.00277351	0.00263679	0.36	4.95462e-05	22.1716
rs4729666	T	C	-0.078851	0.0164569	1.65657e-06	0.00285836	0.00267913	0.33	5.13014e-05	22.9571
rs4990988	G	A	-0.0972543	0.0153399	2.29832e-10	-0.000705255	0.00279084	0.81	8.98187e-05	40.1949
rs60457579	T	C	0.0851159	0.0183847	3.66159e-06	0.00143114	0.00323396	0.76	4.78984e-05	21.4342
rs62101583	A	G	0.0785377	0.0160957	1.06402e-06	0.000205647	0.00231834	0.66	5.32043e-05	23.8086
rs74798874	T	C	0.113046	0.0235533	1.59001e-06	-0.00933239	0.00491776	0.04	5.14775e-05	23.0359
rs75351022	T	C	0.241834	0.0474429	3.44413e-07	0.00657419	0.00791623	0.29	5.80631e-05	25.9831
rs77924615	A	G	-0.238272	0.0171012	3.98749e-44	-0.000243912	0.00266209	0.94	0.000433648	194.129
rs9262508	G	A	-0.0669411	0.0139955	1.72667e-06	0.00107203	0.00218862	0.49	5.11234e-05	22.8774
rs9272324	G	A	0.115809	0.0138066	4.94766e-17	-0.00401647	0.00211672	0.044	0.000157208	70.3573

## Sheet: RD
SNP	Effect_allele	Other_allele	Exposure (RD)			Outcome (mtDNA-CN)			R2	F-statistic
			Beta	SE	pval	Beta	SE	pval
rs144424436	T	C	1.5	0.312	1.51e-06	0.0040167	0.00898633	0.59	5.80576e-05	23.1138
rs185749791	T	C	2.23	0.425	1.58e-07	-0.00329769	0.0115751	0.69	6.91533e-05	27.5315
rs2410168	C	A	-0.776	0.165	2.63e-06	0.000844582	0.0051251	0.96	5.55575e-05	22.1184
rs56390006	C	T	0.479	0.105	4.84e-06	-0.00158376	0.00336906	0.69	5.22734e-05	20.8109
rs6580604	T	C	-0.316	0.065	1.14e-06	0.00100411	0.0021355	0.74	5.93653e-05	23.6344
rs72978148	A	G	0.478	0.0893	8.85e-08	0.00244368	0.00286062	0.39	7.19669e-05	28.6517
rs7477268	T	C	-0.305	0.064	1.88e-06	0.000318934	0.00210022	0.66	5.70461e-05	22.7111
rs78532069	T	C	0.943	0.191	7.82e-07	-0.00199844	0.00581285	0.79	6.12267e-05	24.3756

## Sheet: eGFR
SNP	Effect_allele	Other_allele	Exposure (eGFR)			Outcome (mtDNA-CN)			R2	F-statistic
			Beta	SE	pval	Beta	SE	pval
rs10014520	A	T	-0.0023	0.0005	4.183e-06	-0.00352833	0.00347796	0.39	2.56964e-05	21.1599
rs10040793	T	C	-0.0015	0.0003	2.17e-07	0.00137178	0.00220219	0.58	2.50392e-05	24.9999
rs10047498	A	G	-0.0017	0.0004	3.591e-06	-0.00157161	0.0029183	0.29	1.79943e-05	18.0625
rs10093614	A	G	-0.0018	0.0003	2.198e-10	0.00312498	0.00216259	0.17	3.7431e-05	35.9999
rs10111039	A	G	0.0016	0.0003	4.115e-09	0.00327967	0.00213935	0.14	2.8489e-05	28.4444
rs10142359	A	G	0.0021	0.0003	7.937e-15	-0.00097562	0.00209754	0.91	4.88024e-05	48.9999
rs10151563	A	G	-0.0019	0.0003	1.156e-11	-0.000546313	0.00214785	0.84	3.99573e-05	40.111
rs10152428	C	G	0.0014	0.0003	2.094e-06	-0.00260736	0.00236768	0.31	2.18185e-05	21.7777
rs10163551	T	C	-0.0023	0.0003	1.46e-14	0.00411488	0.00228419	0.051	6.11732e-05	58.7777
rs10200995	A	T	0.002	0.0004	2.123e-07	0.000951101	0.00303799	0.81	2.49087e-05	25
rs10224002	A	G	0.0077	0.0003	3.55e-142	0.00172417	0.00230763	0.32	0.000669099	658.776
rs10283362	T	C	0.0021	0.0004	2.24e-08	-0.000711287	0.00290496	0.83	2.86584e-05	27.5624
rs1042752	A	G	0.0018	0.0003	7.078e-11	-0.00343121	0.00210099	0.07	3.58892e-05	35.9999
rs10430743	T	G	0.0027	0.0003	1.676e-22	-0.00171561	0.00211954	0.68	8.06901e-05	80.9998
rs1045051	T	G	-0.0015	0.0003	8.531e-07	0.00359705	0.00225127	0.23	2.61212e-05	24.9999
rs10492436	T	C	0.002	0.0003	6.432e-13	0.000368488	0.00215557	0.9	4.42663e-05	44.4444
rs10498755	T	C	-0.0043	0.0005	5.8e-18	-0.000973453	0.0038165	0.96	7.37319e-05	73.9599
rs1050700	T	C	-0.0014	0.0003	2.833e-06	-0.00452989	0.00231121	0.042	2.20177e-05	21.7777
rs10758591	C	G	0.0015	0.0003	5.758e-08	-0.00186402	0.00210064	0.6	3.2225e-05	24.9999
rs10821939	A	G	0.0014	0.0003	4.381e-07	-0.00123702	0.00212276	0.54	2.16964e-05	21.7777
rs10846156	T	G	-0.004	0.0003	4.127e-31	-0.00121955	0.0026185	0.46	0.000177063	177.777
rs10849077	A	G	-0.0025	0.0004	1.698e-08	0.00249553	0.00308661	0.27	4.7436e-05	39.0624
rs10851885	A	G	0.0056	0.0003	9.742e-69	-0.002288	0.0024292	0.3	0.000350138	348.444
rs10857228	T	C	-0.0016	0.0003	1.832e-07	-0.000140638	0.00240225	0.83	2.85919e-05	28.4444
rs10862375	C	G	-0.0019	0.0003	9.823e-10	-0.000998718	0.002339	0.74	3.99501e-05	40.111
rs1087289	T	G	0.0019	0.0003	3.232e-10	0.00212302	0.00215203	0.2	4.63309e-05	40.111
rs10913015	T	C	-0.0016	0.0003	3.849e-09	-0.000970215	0.00212644	0.9	2.85919e-05	28.4444
rs10917374	C	G	0.0043	0.0005	1.497e-16	0.00137978	0.00409168	0.79	7.36584e-05	73.9599
rs10929380	A	G	-0.0019	0.0003	8.418e-12	-0.000236615	0.00215056	0.7	3.99871e-05	40.111
rs10933538	A	G	-0.0014	0.0003	2.393e-06	-0.00458206	0.00220693	0.12	2.26438e-05	21.7777
rs10994860	T	C	0.0044	0.0004	3.503e-36	0.00148923	0.00274937	0.55	0.000121178	121
rs10997817	A	G	0.0018	0.0004	3.17e-06	-0.00137746	0.00301042	0.51	2.03551e-05	20.25
rs11023187	T	G	-0.0014	0.0003	2.779e-06	-0.00280094	0.00219143	0.31	2.25449e-05	21.7777
rs11031147	C	G	-0.0038	0.0008	1.803e-06	0.00538675	0.00568749	0.41	2.50478e-05	22.5624
rs11062102	T	C	0.0041	0.0003	2.321e-47	-0.00326709	0.0022145	0.1	0.000186038	186.777
rs11071738	T	C	-0.0026	0.0003	5.968e-21	0.00435674	0.00210476	0.059	7.48286e-05	75.111
rs11109717	T	C	-0.0017	0.0003	8.401e-09	0.000524562	0.00228998	0.98	3.20703e-05	32.111
rs11117313	C	G	0.0014	0.0003	8.729e-07	-0.000785598	0.00222812	0.55	2.27795e-05	21.7777
rs11150210	A	G	-0.0018	0.0003	3.148e-08	0.00467792	0.00245596	0.018	3.76554e-05	35.9999
rs111541038	T	C	0.0032	0.0004	2.596e-14	0.00343151	0.00300387	0.24	7.39302e-05	63.9999
rs11166440	A	G	0.0024	0.0003	3.853e-17	0.00263955	0.00217805	0.24	6.4169e-05	63.9999
rs111825271	A	G	0.0037	0.0007	5.148e-08	-0.00593333	0.00502133	0.33	2.90496e-05	27.9387
rs11186805	A	G	0.002	0.0003	2.451e-12	-0.000828725	0.00216773	0.67	4.42725e-05	44.4444
rs11218721	A	C	0.0014	0.0003	5.094e-07	-0.000451482	0.00216466	0.91	2.16975e-05	21.7777
rs11261022	A	C	-0.0021	0.0003	3.109e-14	0.00120902	0.00218778	0.63	4.9029e-05	48.9999
rs112880707	T	C	0.0056	0.0005	3.287e-34	0.00353432	0.00364634	0.43	0.000131196	125.44
rs113572081	C	G	-0.0028	0.0004	9.217e-13	-0.00484556	0.00307579	0.069	4.88024e-05	48.9999
rs1137844	C	G	-0.0021	0.0003	7.864e-12	0.000159756	0.00227084	0.94	5.43085e-05	48.9999
rs113956264	T	C	0.0075	0.0009	1.909e-18	0.000233571	0.00609222	0.86	7.99138e-05	69.4443
rs114165349	C	G	0.0064	0.0009	8.629e-13	0.00458673	0.00701381	0.49	5.03935e-05	50.5678
rs114697502	T	C	-0.0023	0.0005	4.393e-06	-0.00468737	0.00378368	0.36	2.20014e-05	21.16
rs11557049	T	C	-0.0044	0.0006	8.727e-14	-0.000929445	0.00422139	0.89	5.89778e-05	53.7777
rs11564722	T	C	0.0041	0.0003	4.105e-35	-0.00119048	0.0024812	0.46	0.000199233	186.777
rs11581292	T	C	-0.0017	0.0003	6.669e-09	-0.00333325	0.00210159	0.12	3.70899e-05	32.111
rs115926813	A	G	-0.0055	0.0007	1.004e-14	0.00141728	0.00548009	0.93	6.15217e-05	61.7346
rs11616030	A	C	-0.004	0.0005	2.305e-16	-0.000328849	0.00375094	0.76	6.6542e-05	63.9999
rs11642550	A	G	0.0018	0.0003	2.818e-09	0.000831561	0.00227459	0.81	3.60561e-05	35.9999
rs116476169	C	G	-0.0056	0.001	2.203e-08	-0.00160918	0.00715491	0.86	3.44138e-05	31.3599
rs1165227	T	C	0.0023	0.0004	6.317e-10	-0.00175858	0.00284709	0.69	3.29711e-05	33.0624
rs11657044	T	C	-0.0082	0.0004	6.7e-111	0.00542219	0.00282679	0.078	0.000418526	420.249
rs11670056	T	C	-0.0034	0.0005	1.42e-10	-0.00141128	0.00396217	0.6	4.85556e-05	46.2399
rs11694902	A	G	0.0041	0.0004	1.464e-25	-0.0034444	0.00302353	0.15	0.00010474	105.062
rs117005713	C	G	-0.0037	0.0007	7.287e-07	-0.00680616	0.00536424	0.098	3.1953e-05	27.9387
rs11702255	A	G	-0.0017	0.0003	9.655e-09	-0.00205554	0.00220876	0.21	3.58749e-05	32.111
rs117042741	T	C	-0.0031	0.0007	2.848e-06	-0.00401254	0.00529941	0.54	1.95612e-05	19.6122
rs11706370	A	G	0.0025	0.0003	4.465e-17	0.00456434	0.00227346	0.052	6.97721e-05	69.4443
rs11722932	C	G	0.0016	0.0003	2.787e-06	0.00065924	0.00264	0.63	2.9837e-05	28.4444
rs1173643	A	G	0.0015	0.0003	9.789e-08	0.0033642	0.00211048	0.073	2.50437e-05	24.9999
rs11747993	A	G	-0.0021	0.0003	4.785e-10	-0.0028528	0.00240996	0.25	5.60313e-05	48.9999
rs11759908	T	C	-0.0027	0.0003	2.567e-21	0.000164966	0.00212938	0.73	8.42158e-05	80.9998
rs117748478	T	C	0.0036	0.0007	8.71e-07	-0.00736177	0.00551556	0.15	2.81441e-05	26.4489
rs117820542	C	G	0.0038	0.0008	4.22e-06	0.00318553	0.00632627	0.6	2.25395e-05	22.5625
rs11786896	T	C	-0.0059	0.0007	1.206e-19	0.00578912	0.00485553	0.19	7.48381e-05	71.0407
rs11789912	A	G	0.0057	0.0011	3.679e-07	-0.00858287	0.0082579	0.32	2.86494e-05	26.8512
rs11791149	T	C	0.0023	0.0004	1.236e-10	-0.000489278	0.00272995	0.88	3.45829e-05	33.0624
rs11833786	A	G	0.0029	0.0006	1.689e-06	-0.00848596	0.00463955	0.036	2.3268e-05	23.3611
rs11856829	T	C	0.0026	0.0003	1.298e-20	0.00477659	0.00211539	0.02	7.81709e-05	75.111
rs11865670	A	G	0.0014	0.0003	5.475e-07	0.00589397	0.0022044	0.011	2.30333e-05	21.7777
rs1191803	A	C	-0.0013	0.0003	2.183e-06	-0.00074594	0.00214127	0.78	1.87049e-05	18.7777
rs1194922	A	G	-0.0013	0.0003	2.083e-06	0.00180297	0.00218326	0.31	1.87047e-05	18.7777
rs12105992	A	C	0.0014	0.0003	3.603e-06	0.0022399	0.00227341	0.3	2.26662e-05	21.7777
rs12145677	A	G	-0.0031	0.0003	1.34e-25	-0.00155598	0.00229587	0.63	0.000106473	106.778
rs12149228	T	C	-0.0029	0.0004	3.37e-15	0.000588838	0.00282467	0.63	5.23592e-05	52.5624
rs12190287	C	G	0.002	0.0003	1.444e-12	0.00359066	0.00216471	0.082	4.62107e-05	44.4444
rs12216582	C	G	-0.0018	0.0003	1.056e-08	0.000560939	0.00232288	0.85	3.81051e-05	35.9999
rs12329575	T	G	0.0021	0.0004	1.565e-06	0.0043694	0.00331328	0.15	2.74525e-05	27.5624
rs12346653	T	C	-0.0015	0.0003	1.394e-06	0.00564248	0.00244823	0.0045	2.5994e-05	24.9999
rs12377027	A	G	-0.002	0.0004	1.414e-08	-0.00728296	0.002718	0.013	2.5994e-05	24.9999
rs12409752	T	C	0.0015	0.0003	1.186e-06	0.00242862	0.002329	0.18	2.5994e-05	24.9999
rs12413668	T	C	-0.0027	0.0005	4.922e-07	-0.0051224	0.00410279	0.13	3.03193e-05	29.1599
rs12428808	A	C	-0.0018	0.0004	4.889e-06	0.00280822	0.00301552	0.45	2.01709e-05	20.25
rs12432201	T	C	0.0022	0.0003	1.981e-13	-0.00013133	0.002284	0.98	5.72688e-05	53.7777
rs12439429	T	C	0.0017	0.0003	1.633e-10	0.00187416	0.00211291	0.35	3.19866e-05	32.111
rs12520984	C	G	0.0023	0.0003	6.483e-16	-0.00265539	0.00225973	0.22	5.86038e-05	58.7777
rs12544197	A	G	-0.0016	0.0003	7.672e-09	-0.000100026	0.00212483	0.98	2.97068e-05	28.4444
rs12570466	T	C	0.0027	0.0006	1.3e-06	0.00115273	0.00435215	0.74	2.05296e-05	20.25
rs1258179	A	G	-0.0021	0.0003	5.052e-15	0.00343766	0.00210018	0.045	4.88092e-05	48.9999
rs12638420	T	C	0.0016	0.0003	4.417e-06	-0.00411801	0.00240644	0.057	3.29476e-05	28.4444
rs12713256	A	G	0.0021	0.0003	3.472e-11	-0.00164444	0.00246533	0.84	4.90757e-05	48.9999
rs12727107	A	G	0.0015	0.0003	6.249e-08	0.00284074	0.00215215	0.24	2.49224e-05	25
rs12736457	C	G	0.0058	0.0004	1.744e-45	0.00176372	0.00312783	0.76	0.000209373	210.25
rs12781024	A	T	0.0017	0.0003	4.866e-10	-0.00207061	0.00210199	0.18	3.19834e-05	32.111
rs12905712	A	T	0.0013	0.0003	3.3e-06	0.00101112	0.00222992	0.45	1.95245e-05	18.7777
rs12916712	T	C	-0.0019	0.0003	7.604e-10	0.00516821	0.00236458	0.022	4.01841e-05	40.111
rs12940987	A	G	-0.0048	0.0003	2.766e-49	-0.00263879	0.00254337	0.52	0.000255238	255.999
rs12942611	A	C	-0.0017	0.0003	3.418e-09	0.000126853	0.00219932	0.98	3.19831e-05	32.111
rs12951993	A	G	-0.0022	0.0003	4.034e-15	0.000923842	0.00212845	0.49	5.40551e-05	53.7777
rs13032786	C	G	0.0032	0.0003	3.241e-27	-0.00426063	0.0022965	0.085	0.000118291	113.778
rs13047277	T	C	0.0024	0.0003	7.416e-16	0.00417648	0.00229711	0.08	6.6712e-05	63.9999
rs13064938	T	C	0.0032	0.0003	2.029e-30	-0.00165688	0.00214719	0.44	0.000113318	113.778
rs13065446	T	C	-0.0045	0.0003	7.426e-54	0.00306106	0.00224516	0.2	0.000224062	225
rs13099700	A	G	0.0021	0.0003	4.967e-12	0.00251793	0.00234556	0.42	4.88097e-05	48.9999
rs13157326	A	G	-0.0024	0.0003	1.604e-16	-0.000224815	0.00212644	0.99	6.63228e-05	63.9999
rs1317743	T	C	-0.0025	0.0005	8.027e-07	-0.000327719	0.00385816	0.86	2.60536e-05	24.9999
rs13227214	C	G	-0.0027	0.0003	1.705e-23	0.00288054	0.00211003	0.1	8.07013e-05	80.9998
rs13230509	C	G	-0.0064	0.0003	1.03e-88	-0.00359747	0.00234012	0.19	0.000522935	455.11
rs13245051	A	G	-0.0019	0.0003	2.799e-12	0.001805	0.00211016	0.4	4.05343e-05	40.111
rs132641	A	G	-0.0024	0.0004	2.239e-11	-0.0010816	0.00278595	0.92	3.60661e-05	35.9999
rs13281719	T	C	0.0025	0.0005	1.457e-07	-0.00470914	0.00365368	0.093	2.50392e-05	24.9999
rs139323761	C	G	0.0075	0.001	2.08e-14	0.0049479	0.00704052	0.38	6.60219e-05	56.2499
rs139815845	T	C	-0.0052	0.001	5.337e-07	-0.00551953	0.00817968	0.47	2.69482e-05	27.0399
rs140701820	T	C	0.0028	0.0005	3.633e-07	0.00554705	0.00380006	0.13	3.62272e-05	31.3599
rs1453834	T	C	-0.0021	0.0003	9.928e-14	0.00239912	0.00213704	0.3	4.88623e-05	48.9999
rs145785120	T	C	0.0027	0.0005	2.376e-07	0.00130419	0.00400781	0.72	2.90436e-05	29.1599
rs1458038	T	C	0.0031	0.0003	6.88e-26	0.00334712	0.00231428	0.084	0.000107323	106.778
rs148185902	A	G	-0.0128	0.0013	4.923e-22	-0.00586832	0.00953035	0.52	0.000110571	96.9465
rs150771268	A	T	-0.0035	0.0007	1.262e-06	-0.00418419	0.00503351	0.49	2.8205e-05	24.9999
rs151245	T	G	-0.002	0.0003	4.803e-13	-0.00339918	0.00214489	0.099	4.52834e-05	44.4444
rs1519102	C	G	0.0018	0.0003	1.744e-09	-0.00505418	0.00226939	0.025	3.74741e-05	35.9999
rs1541938	T	C	0.0029	0.0003	1.247e-20	0.00171443	0.00239438	0.67	9.30746e-05	93.4443
rs1545837	T	C	-0.0021	0.0003	1.44e-13	-0.00169416	0.00218333	0.5	4.9029e-05	48.9999
rs1548945	T	C	0.0038	0.0003	1.958e-41	0.00096603	0.00213584	0.53	0.000167226	160.444
rs1551315	A	G	0.0016	0.0003	1.234e-06	0.00154058	0.00265752	0.52	2.83642e-05	28.4444
rs1584028	T	C	0.0017	0.0003	1.675e-10	-0.0018698	0.00212168	0.28	3.19927e-05	32.111
rs1585499	T	C	-0.0037	0.0003	5.66e-42	-0.000816685	0.00211114	0.7	0.000158295	152.111
rs1617634	A	G	0.0086	0.0003	1e-200	0.00459798	0.00218166	0.0098	0.000853746	821.776
rs16823029	A	C	-0.0053	0.0005	3.354e-26	-0.00184818	0.00385401	0.55	0.000111898	112.36
rs16838282	A	G	-0.002	0.0004	4.097e-07	-0.00236057	0.00311433	0.44	2.49291e-05	25
rs16847759	A	G	-0.003	0.0006	3.507e-06	0.00643113	0.0049278	0.12	2.60652e-05	24.9999
rs16874073	T	C	-0.0042	0.0006	4.283e-11	0.00178857	0.00493926	0.79	4.88005e-05	48.9999
rs17050272	A	G	-0.0029	0.0003	2.005e-25	0.00248434	0.00213039	0.31	9.40943e-05	93.4443
rs1719935	A	G	0.0027	0.0003	6.859e-23	-0.000866542	0.0021041	0.57	8.06844e-05	80.9998
rs17256228	T	C	-0.0056	0.0004	9.445e-39	0.00324099	0.00339039	0.32	0.000195372	196
rs17408577	C	G	-0.0018	0.0003	1.397e-07	0.00144056	0.00261818	0.9	3.7431e-05	35.9999
rs1741177	A	G	-0.0016	0.0003	1.118e-07	0.000647168	0.0022902	0.83	2.96863e-05	28.4444
rs1752384	A	T	0.0023	0.0004	1.945e-07	0.00462157	0.00336558	0.36	3.43768e-05	33.0624
rs17563	A	G	0.0018	0.0003	5.613e-11	9.71637e-05	0.00211632	0.81	3.76515e-05	35.9999
rs1757915	A	G	0.0024	0.0003	7.836e-17	0.000671624	0.00218832	0.7	6.43294e-05	63.9999
rs17602729	A	G	0.0027	0.0004	1.696e-10	0.00352185	0.00313853	0.21	4.74456e-05	45.5624
rs1762416	A	G	0.0018	0.0003	1.929e-09	-0.00317754	0.00220171	0.16	3.88796e-05	35.9999
rs1772976	T	C	0.0017	0.0003	1.136e-09	-0.000412805	0.00209996	0.63	3.33877e-05	32.111
rs1775826	A	C	0.0014	0.0003	2.548e-06	0.00230557	0.00221777	0.38	2.26438e-05	21.7777
rs1800574	T	C	-0.0063	0.0008	4.759e-15	0.00361902	0.00622369	0.67	6.21095e-05	62.0155
rs1801251	A	G	0.0019	0.0003	7.641e-12	-0.00431502	0.00217739	0.08	4.03188e-05	40.111
rs1806649	T	C	0.0027	0.0003	1.167e-17	0.00251112	0.00240853	0.35	8.14155e-05	80.9998
rs184332798	A	G	0.0044	0.0008	2.453e-07	0.000476121	0.00658433	0.83	3.01289e-05	30.2499
rs1857859	A	G	0.0015	0.0003	1.644e-06	0.000551085	0.00236163	0.68	2.51297e-05	24.9999
rs187355703	C	G	0.0117	0.0009	6.668e-40	0.0134058	0.00669328	0.1	0.000176252	169
rs1887251	T	C	0.0029	0.0003	1.691e-25	0.000823799	0.00218676	0.67	9.30959e-05	93.4443
rs1913641	T	G	-0.0021	0.0003	2.83e-14	0.000609129	0.00209771	0.82	4.88043e-05	48.9999
rs1949651	T	C	-0.0014	0.0003	2.064e-07	-0.00272514	0.00210934	0.11	2.16949e-05	21.7777
rs1994887	A	C	-0.002	0.0003	6.766e-11	0.00247734	0.00238281	0.27	4.45133e-05	44.4444
rs2011350	T	C	-0.0013	0.0003	3.204e-06	0.00383047	0.00212567	0.085	1.95245e-05	18.7777
rs2028518	T	G	-0.0016	0.0003	2.958e-07	-0.00507088	0.0023542	0.02	2.83331e-05	28.4444
rs2053196	T	C	0.0018	0.0003	3.626e-08	-0.00120366	0.00259969	0.62	3.60561e-05	35.9999
rs2068888	A	G	-0.0031	0.0003	7.61e-30	0.002678	0.00210503	0.26	0.000107323	106.778
rs2076668	A	G	-0.0039	0.0003	6.91e-43	-0.00410098	0.00215848	0.047	0.000175783	169
rs2080183	T	C	-0.0017	0.0003	1.174e-07	-0.00098067	0.00249741	0.84	3.33877e-05	32.111
rs2130886	T	C	-0.0014	0.0003	1.263e-07	0.00014369	0.00210161	1	2.27795e-05	21.7777
rs2134171	T	C	0.002	0.0004	1.691e-06	0.00493869	0.00321383	0.19	2.49047e-05	25
rs2145166	A	G	-0.0035	0.0004	3.677e-17	0.0034481	0.00303317	0.33	8.96854e-05	76.5623
rs2158712	A	T	0.0014	0.0003	1.279e-07	0.00189426	0.0020972	0.17	2.16936e-05	21.7777
rs2184896	A	C	0.0019	0.0003	9.626e-13	-0.0014953	0.00211534	0.48	4.01734e-05	40.111
rs2194079	A	G	-0.0015	0.0003	6.657e-08	-0.000165868	0.00210325	0.95	2.5067e-05	24.9999
rs219781	T	G	0.0024	0.0003	3.278e-15	0.00191511	0.00238116	0.37	6.43294e-05	63.9999
rs223308	A	G	-0.003	0.0003	4.24e-28	0.00192657	0.00209865	0.37	9.95877e-05	99.9998
rs2235537	T	C	-0.0015	0.0003	1.51e-07	0.00230206	0.00212003	0.26	2.6195e-05	24.9999
rs2235826	A	T	-0.0033	0.0004	2.046e-20	-0.00296686	0.00271779	0.37	7.08471e-05	68.0624
rs2239547	T	C	-0.0025	0.0003	6.357e-16	-0.00331983	0.00238666	0.33	6.91623e-05	69.4443
rs2252281	T	C	0.0042	0.0003	2.024e-50	0.00363601	0.00215598	0.13	0.000196271	196
rs227854	A	G	0.0015	0.0003	1.946e-06	0.00169103	0.00238942	0.33	2.6024e-05	24.9999
rs2279463	A	G	0.0082	0.0004	2.46e-94	0.00540151	0.00300634	0.086	0.000420743	420.249
rs2281490	A	G	0.0016	0.0003	7.93e-08	2.31871e-05	0.00230834	0.77	2.8489e-05	28.4444
rs2293093	C	G	0.0027	0.0004	2.196e-10	-0.000566715	0.00331978	1	4.54319e-05	45.5624
rs2302316	A	G	0.0018	0.0003	3.303e-08	-0.00153003	0.00251058	0.35	3.7468e-05	35.9999
rs2306623	T	C	-0.0021	0.0003	1.134e-12	-0.00310889	0.00222509	0.2	5.09975e-05	48.9999
rs236326	A	T	0.0021	0.0003	5.9e-11	-0.00652515	0.00244522	0.019	4.88194e-05	48.9999
rs2393730	A	G	0.0013	0.0003	2.077e-06	0.00245937	0.00212676	0.2	1.88073e-05	18.7777
rs2411192	A	T	-0.0021	0.0003	1.878e-14	0.00161234	0.00213544	0.48	4.8815e-05	48.9999
rs2412608	T	C	0.0033	0.0003	8.42e-34	0.00265989	0.00211124	0.14	0.000125799	121
rs2439310	T	C	-0.0017	0.0003	8.78e-07	-0.00411796	0.00264883	0.19	3.19882e-05	32.111
rs2452592	A	G	-0.0016	0.0003	7.566e-09	-0.00108776	0.00217858	0.62	2.95753e-05	28.4444
rs2453594	T	C	-0.0024	0.0004	4.412e-12	0.000632342	0.00265653	0.95	3.62417e-05	35.9999
rs2544390	T	C	0.0016	0.0003	1.083e-08	-0.000390652	0.00218684	0.71	2.95753e-05	28.4444
rs2625166	A	G	0.0016	0.0003	4.612e-08	0.00153196	0.00213649	0.51	3.28956e-05	28.4444
rs2634675	A	G	0.0024	0.0003	1.769e-17	0.000419882	0.00211079	0.62	6.63309e-05	63.9999
rs2643438	C	G	0.0014	0.0003	6.855e-07	-0.00194765	0.00210485	0.32	2.25478e-05	21.7777
rs2666831	A	T	0.0015	0.0003	2.696e-08	0.00131165	0.0021552	0.83	2.49008e-05	25
rs267738	T	G	-0.0053	0.0003	2.382e-57	-0.00366679	0.00253191	0.064	0.000313702	312.11
rs27028	A	G	-0.0017	0.0003	7.969e-10	-0.000307939	0.00217496	0.64	3.20473e-05	32.111
rs2756127	T	C	-0.0014	0.0003	1.198e-06	0.00584513	0.00218001	0.0031	2.1823e-05	21.7777
rs2783971	A	C	-0.0027	0.0003	5.902e-24	-0.00123477	0.00210621	0.54	8.12218e-05	80.9998
rs278941	A	G	-0.0019	0.0003	3.738e-10	-0.00143819	0.00234696	0.7	4.05488e-05	40.111
rs2803959	T	C	0.0017	0.0003	6.718e-10	0.000442418	0.00211217	0.54	3.19924e-05	32.111
rs2807731	A	G	0.0013	0.0003	7.683e-07	0.000160158	0.00209689	0.84	1.87022e-05	18.7777
rs2815367	A	G	-0.0019	0.0003	5.207e-11	0.00302348	0.00219802	0.21	3.99481e-05	40.111
rs2823139	A	G	-0.0032	0.0003	3.026e-29	0.00287696	0.00223021	0.13	0.000114353	113.778
rs2834317	A	G	-0.0037	0.0004	2.797e-22	0.00323295	0.00292991	0.2	8.8959e-05	85.5623
rs284316	T	C	-0.0018	0.0003	2.215e-09	-0.006236	0.0022359	0.017	3.79444e-05	35.9999
rs28493806	A	G	-0.0015	0.0003	4.5e-08	-0.000347627	0.00217047	0.92	2.48995e-05	25
rs28601761	C	G	0.0031	0.0003	1.701e-28	-0.00624536	0.00214944	0.0028	0.000111014	106.778
rs28651387	T	C	-0.0015	0.0003	1.134e-07	-0.00170962	0.00215161	0.59	2.60072e-05	24.9999
rs2878427	C	G	0.0014	0.0003	2.119e-07	0.00178575	0.00211046	0.36	2.16957e-05	21.7777
rs2878889	A	G	-0.0018	0.0003	3.654e-11	0.00326614	0.00212228	0.074	3.74902e-05	35.9999
rs2899333	A	G	-0.0019	0.0003	1.124e-10	-0.00248942	0.00233122	0.23	4.01791e-05	40.111
rs2900660	A	C	-0.0017	0.0003	3.064e-10	-0.00283123	0.00212355	0.2	3.21595e-05	32.111
rs293736	A	C	0.0018	0.0003	1.778e-09	0.000344484	0.0023432	0.76	3.75053e-05	35.9999
rs2952281	T	G	0.0014	0.0003	8.195e-07	-0.00150954	0.00221186	0.54	2.26438e-05	21.7777
rs2960455	A	G	0.0043	0.0003	2.052e-46	-0.000140856	0.00230856	0.86	0.000204582	205.444
rs2973444	T	C	-0.0025	0.0005	6.825e-07	-0.00291355	0.00375071	0.39	2.4908e-05	25
rs2976178	C	G	-0.0028	0.0003	2.691e-18	-0.003538	0.00246211	0.25	8.67868e-05	87.1109
rs2991341	T	C	-0.002	0.0003	1.841e-12	7.19012e-05	0.00213376	0.83	4.62107e-05	44.4444
rs303938	T	G	-0.0027	0.0003	8.646e-22	0.00662919	0.00214452	0.0026	8.42158e-05	80.9998
rs308951	A	C	-0.0017	0.0003	5.099e-08	-0.000681629	0.00241732	0.95	3.19917e-05	32.111
rs3107155	T	C	-0.0018	0.0003	3.651e-10	-0.00286595	0.0021407	0.26	3.85133e-05	35.9999
rs3111244	A	G	-0.0013	0.0003	2.463e-06	-0.000831782	0.00214568	0.79	1.95245e-05	18.7777
rs315986	T	C	-0.0072	0.0004	1.376e-59	-0.00966764	0.00337991	0.0041	0.000322679	323.999
rs327508	A	G	0.0023	0.0003	4.855e-11	-0.00026607	0.00260326	0.98	6.11127e-05	58.7777
rs34053392	A	G	0.0015	0.0003	4.412e-08	-0.00548119	0.00215649	0.017	2.60198e-05	24.9999
rs34221697	A	G	-0.0054	0.0008	1.125e-10	-0.00853728	0.00617168	0.15	4.82018e-05	45.5624
rs34442537	C	G	0.0021	0.0003	1.307e-12	0.00221868	0.00227745	0.27	5.0947e-05	48.9999
rs34642860	T	C	0.0021	0.0003	1.439e-12	0.00605607	0.00227032	0.01	5.11476e-05	48.9999
rs34707165	A	T	-0.0019	0.0003	1.176e-11	0.000385987	0.00223247	0.71	3.99609e-05	40.111
rs35072105	A	G	-0.002	0.0003	7.744e-13	0.000558222	0.0020997	0.86	4.43104e-05	44.4444
rs35320690	T	C	-0.0026	0.0003	1.792e-17	0.00469262	0.00235046	0.068	7.4892e-05	75.111
rs354211	T	C	-0.0025	0.0003	1.304e-18	0.00215513	0.00220025	0.45	6.98015e-05	69.4443
rs35459991	T	C	-0.0016	0.0003	4.65e-06	-0.00121213	0.00261922	0.56	3.02879e-05	28.4444
rs35629566	C	G	0.0028	0.0004	5.396e-14	0.00256381	0.00275247	0.45	5.13037e-05	48.9999
rs35667547	C	G	-0.0023	0.0004	8.91e-08	0.00861606	0.00315109	0.0072	3.76233e-05	33.0624
rs357482	T	C	0.0024	0.0004	3.791e-10	-0.00310317	0.00298074	0.42	3.58953e-05	35.9999
rs35917667	A	C	0.0022	0.0003	8.983e-12	0.00113906	0.00245974	0.41	5.35756e-05	53.7777
rs35969577	T	G	-0.0061	0.0003	4.43e-105	0.00299514	0.00213393	0.18	0.00042971	413.444
rs3739238	T	C	-0.0014	0.0003	1.084e-06	0.000986565	0.00213372	0.77	2.31408e-05	21.7777
rs3750082	A	T	0.0022	0.0003	4.203e-14	-0.00255763	0.00219456	0.26	5.3566e-05	53.7777
rs3774292	A	T	0.0029	0.0003	5.373e-23	0.00128537	0.00225396	0.53	9.33079e-05	93.4443
rs3775932	A	C	-0.002	0.0003	6.995e-14	0.00318315	0.00210211	0.13	4.62107e-05	44.4444
rs3791221	A	G	0.0022	0.0003	1.39e-14	-0.000482194	0.00219862	0.73	5.40035e-05	53.7777
rs3793662	T	C	0.0021	0.0004	1.188e-09	0.00041908	0.00269877	0.78	2.91745e-05	27.5624
rs3795055	T	C	-0.0013	0.0003	4.456e-06	-0.00288184	0.00216841	0.18	1.92388e-05	18.7777
rs3795503	T	C	0.0024	0.0003	1.57e-16	-0.00307847	0.00225757	0.18	6.6712e-05	63.9999
rs3797537	A	G	0.0021	0.0003	1.875e-12	0.00410345	0.00232216	0.071	4.88014e-05	48.9999
rs3812036	T	C	-0.0071	0.0003	3.89e-109	-0.00284356	0.00246287	0.22	0.000582058	560.11
rs3814828	A	G	0.0021	0.0003	4.689e-13	0.00386176	0.00217384	0.11	5.12525e-05	48.9999
rs3824081	T	C	-0.0015	0.0003	1.91e-08	-0.00452629	0.00210351	0.024	2.6121e-05	24.9999
rs3824458	T	C	-0.0014	0.0003	1.068e-06	-0.00061933	0.00226188	0.59	2.16979e-05	21.7777
rs3850625	A	G	0.005	0.0004	1.523e-31	0.00338422	0.00324468	0.18	0.000159953	156.25
rs3858410	T	G	0.0016	0.0003	6.155e-07	-0.0021466	0.00244001	0.45	2.95753e-05	28.4444
rs3871466	T	C	-0.0022	0.0004	4.121e-08	0.00766253	0.00303233	0.03	3.18165e-05	30.2499
rs3889514	T	C	0.0014	0.0003	2.096e-07	-0.00386078	0.00214412	0.063	2.16905e-05	21.7777
rs3904600	C	G	0.003	0.0003	3.964e-26	0.00101968	0.00217178	0.67	0.000103968	99.9998
rs3925584	T	C	-0.0053	0.0003	9.309e-86	0.00114979	0.00210239	0.63	0.000313043	312.11
rs396720	T	C	-0.0015	0.0003	5.496e-07	-0.000929421	0.00232239	0.58	2.51297e-05	24.9999
rs41159	A	G	-0.0022	0.0003	3.055e-15	0.00200913	0.00213215	0.59	5.39204e-05	53.7777
rs41281023	T	C	0.0091	0.0019	1.206e-06	0.0147531	0.0130193	0.26	2.63829e-05	22.939
rs41284816	T	G	-0.0084	0.001	3.186e-17	-0.0138641	0.00784388	0.1	7.36909e-05	70.5599
rs41303061	A	T	-0.003	0.0005	8.673e-09	-0.00466773	0.00406112	0.18	3.58989e-05	35.9999
rs4144479	A	G	0.0014	0.0003	8.904e-07	0.00211059	0.00214761	0.36	2.26957e-05	21.7777
rs4233651	A	C	-0.0019	0.0003	9.76e-12	0.00354281	0.00221291	0.16	3.99991e-05	40.111
rs4290474	C	G	0.0032	0.0004	6.799e-13	-0.00706773	0.00345319	0.059	6.41173e-05	63.9999
rs434215	A	G	-0.0039	0.0004	6.402e-26	0.000886775	0.00258318	0.87	0.00012016	95.0623
rs4365603	A	G	0.0016	0.0003	7.435e-07	4.76555e-05	0.00242971	0.92	2.83314e-05	28.4444
rs438263	A	C	0.0013	0.0003	1.195e-06	0.0024467	0.0021228	0.29	1.90268e-05	18.7777
rs4398863	C	G	0.0015	0.0003	2.127e-06	0.00236307	0.00238007	0.31	2.5994e-05	24.9999
rs4403344	T	C	-0.0013	0.0003	2.633e-06	0.000934092	0.00219228	0.71	1.95245e-05	18.7777
rs4407395	A	G	-0.0015	0.0003	8.002e-08	0.00411029	0.00219072	0.041	2.49075e-05	25
rs4434960	A	T	0.0022	0.0003	2.455e-15	0.000193845	0.00215057	0.76	5.35852e-05	53.7777
rs4442348	A	G	0.0018	0.0003	3.143e-11	-0.00180429	0.00210274	0.24	3.58553e-05	35.9999
rs4489970	A	G	0.0028	0.0004	6.378e-11	0.00280608	0.00341365	0.32	4.88014e-05	48.9999
rs45473393	A	T	-0.0034	0.0007	1.195e-06	0.000869167	0.00495221	0.85	2.5296e-05	23.5918
rs45493999	A	G	-0.0032	0.0007	3.559e-06	-0.00270907	0.00526478	0.59	2.1729e-05	20.8979
rs4561809	C	G	-0.0014	0.0003	5.226e-07	8.66701e-05	0.00212175	0.98	2.27242e-05	21.7777
rs4567556	A	G	-0.0014	0.0003	4.585e-06	-0.00118932	0.00239602	0.51	2.26438e-05	21.7777
rs4567937	A	G	-0.0034	0.0003	8.914e-31	-0.00290388	0.00225004	0.15	0.000127921	128.444
rs457543	T	C	0.003	0.0006	7.771e-07	-0.00377824	0.00474289	0.66	2.6024e-05	24.9999
rs4617830	A	C	0.0024	0.0003	2.582e-13	0.000499357	0.0025474	0.78	6.37473e-05	63.9999
rs4656220	T	C	0.0019	0.0003	4.403e-12	-0.00426137	0.00217064	0.058	3.99875e-05	40.111
rs4705067	C	G	-0.0019	0.0003	1.092e-08	-0.00139101	0.00259289	0.58	3.99557e-05	40.111
rs4725388	A	G	-0.0016	0.0003	7.389e-08	-0.000376815	0.00231491	0.58	2.86525e-05	28.4444
rs4735334	A	G	-0.0017	0.0003	6.284e-09	-0.00291327	0.00228143	0.16	3.20844e-05	32.111
rs4744712	A	C	-0.0049	0.0003	1.261e-67	-0.00110511	0.00214314	0.66	0.000269669	266.777
rs4786429	T	C	-0.0022	0.0003	2.089e-13	0.00300727	0.00230464	0.28	5.62868e-05	53.7777
rs4820324	C	G	-0.0023	0.0003	3.823e-17	0.00578889	0.00212927	0.0057	5.88749e-05	58.7777
rs4836732	T	C	0.0024	0.0003	2.334e-18	-0.00342759	0.00211264	0.13	6.43294e-05	63.9999
rs4859682	A	C	-0.0079	0.0003	4.1e-187	0.00467716	0.00210241	0.022	0.000696573	693.443
rs4869831	C	G	-0.0021	0.0003	4.658e-10	-0.00414571	0.00259666	0.072	5.19168e-05	48.9999
rs4871905	C	G	-0.0049	0.0003	7.411e-72	-0.00114396	0.00212926	0.66	0.00026566	266.777
rs4930319	C	G	-0.0034	0.0003	5.037e-33	0.000448567	0.00220977	0.96	0.000127943	128.444
rs4946932	A	C	0.0028	0.0003	4.224e-21	0.00529582	0.00230095	0.031	8.67885e-05	87.1109
rs4952981	T	C	-0.0027	0.0003	9.047e-23	0.00240471	0.00210261	0.21	8.11225e-05	80.9998
rs505966	A	G	0.0019	0.0003	1.199e-09	-0.0060926	0.00237517	0.026	4.17053e-05	40.111
rs514595	T	C	-0.0035	0.0004	3.088e-21	-0.00482702	0.00286953	0.092	7.63117e-05	76.5623
rs522791	A	G	-0.0013	0.0003	2.609e-06	0.000142867	0.00218104	0.89	1.95439e-05	18.7777
rs542940	A	G	-0.0019	0.0004	2.481e-07	-0.00125501	0.00278943	0.77	2.47443e-05	22.5625
rs55722796	T	C	-0.0057	0.0003	9.468e-74	-0.00324825	0.00241303	0.21	0.000359501	360.999
rs55842281	A	G	-0.0023	0.0003	6.848e-16	-0.00105128	0.0022093	0.66	6.11127e-05	58.7777
rs55879803	T	G	-0.0016	0.0003	2.855e-08	0.00357225	0.00227379	0.15	2.95753e-05	28.4444
rs55924910	C	G	0.0026	0.0004	2.924e-12	0.00198243	0.00286424	0.64	4.20908e-05	42.2499
rs55957832	C	G	0.0035	0.0006	3.253e-08	0.00836281	0.00472519	0.048	3.53804e-05	34.0277
rs56043887	T	C	-0.0021	0.0003	6.924e-15	-0.00105958	0.00209538	0.64	4.88034e-05	48.9999
rs56065557	C	G	-0.0032	0.0003	2.917e-27	-0.000173788	0.00227092	0.67	0.000118593	113.778
rs56079926	T	C	0.0014	0.0003	2.032e-06	0.00354128	0.0022638	0.18	2.2862e-05	21.7777
rs56159792	A	G	-0.0018	0.0004	2.176e-07	0.000459476	0.002739	0.94	2.01729e-05	20.25
rs56252444	T	G	-0.0031	0.0003	9.083e-29	0.00139482	0.00215145	0.68	0.000106372	106.778
rs57445665	A	G	0.0021	0.0003	3.35e-10	0.00211439	0.00263235	0.4	5.0947e-05	48.9999
rs58650092	A	C	0.0018	0.0003	9.961e-11	-0.00240618	0.00214717	0.38	3.59473e-05	35.9999
rs59646751	T	G	-0.0023	0.0003	1.023e-14	-0.00499152	0.00227569	0.018	5.88924e-05	58.7777
rs59860440	T	C	0.0022	0.0003	1.655e-13	-0.002703	0.00225473	0.29	5.59144e-05	53.7777
rs60068692	A	G	0.0044	0.0007	2.214e-10	-0.00827737	0.00528028	0.05	4.47953e-05	39.5101
rs6011067	C	G	0.0036	0.0005	7.76e-13	0.000540378	0.0038379	0.89	5.16329e-05	51.8399
rs60503594	T	C	-0.0022	0.0003	6.205e-15	8.83563e-05	0.00221497	0.98	5.35596e-05	53.7777
rs6055748	A	G	-0.0018	0.0003	6.314e-10	0.000776147	0.00229398	0.74	3.60218e-05	35.9999
rs60580012	T	C	-0.0019	0.0003	4.425e-11	-0.00168318	0.00224096	0.52	4.17053e-05	40.111
rs6072329	A	G	0.0018	0.0003	8.721e-11	-0.00132345	0.00214679	0.62	3.58953e-05	35.9999
rs6127099	A	T	-0.0048	0.0003	3.832e-52	0.00406595	0.00239096	0.056	0.000266379	255.999
rs61523969	T	C	0.0031	0.0006	1.008e-06	0.00399376	0.00446188	0.3	3.07232e-05	26.6944
rs61927768	A	G	-0.0019	0.0003	1.078e-10	-0.00338585	0.00226935	0.26	4.17053e-05	40.111
rs61932488	T	C	0.0018	0.0003	1.151e-07	-0.00309921	0.00255345	0.23	3.7468e-05	35.9999
rs62120440	A	G	-0.0017	0.0003	1.974e-10	-0.00164542	0.00210025	0.49	3.21696e-05	32.111
rs621634	T	G	0.0015	0.0003	1.115e-06	0.00256785	0.00240482	0.34	2.5994e-05	24.9999
rs62187541	A	G	-0.0037	0.0005	1.23e-11	-0.00240463	0.00421588	0.69	5.45427e-05	54.7599
rs62191888	T	G	0.0033	0.0003	1.514e-30	-0.00104483	0.00224114	0.58	0.000120532	121
rs62318161	A	C	-0.0015	0.0003	2.268e-07	-0.00139053	0.00221714	0.76	2.5994e-05	24.9999
rs62355681	C	G	0.0015	0.0003	1.027e-07	-0.000174729	0.00210097	0.94	2.5994e-05	24.9999
rs62394289	A	G	0.0042	0.0004	1.061e-23	0.000722616	0.00326835	0.84	0.000109859	110.25
rs62618693	T	C	0.0038	0.0007	1.404e-08	-0.000286352	0.00505776	0.81	2.95687e-05	29.4693
rs6426949	A	G	0.0013	0.0003	2.719e-06	0.00130232	0.00211637	0.54	1.95245e-05	18.7777
rs6458868	T	C	-0.002	0.0003	5.18e-13	-0.00271137	0.00219317	0.23	4.42663e-05	44.4444
rs6467958	T	C	0.0024	0.0003	2.191e-15	0.000593599	0.00237303	0.7	6.37505e-05	63.9999
rs6481598	C	G	0.0021	0.0003	1.865e-10	0.00163553	0.00258003	0.57	4.88146e-05	48.9999
rs6546861	T	C	0.0063	0.0003	3.738e-85	0.00507345	0.00249979	0.027	0.000439138	440.999
rs6550017	T	C	0.0024	0.0005	4.921e-07	0.00314377	0.00370398	0.57	2.29518e-05	23.04
rs6566789	A	G	-0.0016	0.0003	8.925e-08	0.00103287	0.00230787	0.55	2.8489e-05	28.4444
rs665731	T	C	-0.0022	0.0004	6.197e-10	-0.00200732	0.0026971	0.4	3.07357e-05	30.2499
rs66827546	A	G	-0.0025	0.0003	2.595e-15	-0.000932317	0.00240905	0.78	7.22023e-05	69.4443
rs6693447	T	G	-0.0015	0.0003	8.9e-08	-0.00201431	0.00210325	0.2	2.51829e-05	24.9999
rs6708702	A	G	-0.0019	0.0003	4.609e-10	-0.00350929	0.00232007	0.045	4.01931e-05	40.111
rs6716446	A	G	0.0018	0.0003	1.577e-08	-0.00340769	0.00250274	0.66	3.745e-05	35.9999
rs6762782	A	G	-0.0015	0.0003	2.34e-07	0.000635616	0.00217704	0.56	2.5067e-05	24.9999
rs6820004	C	G	-0.0019	0.0003	1.019e-09	0.00125692	0.00238664	0.39	4.17053e-05	40.111
rs6854766	T	C	0.0013	0.0003	1.773e-06	-0.00116037	0.00218087	0.59	1.87076e-05	18.7777
rs6924155	A	T	-0.0014	0.0003	3.493e-06	0.00277584	0.0021816	0.22	2.64466e-05	21.7777
rs693906	C	G	-0.004	0.0004	2.024e-25	0.000136611	0.00289555	0.7	0.00010041	99.9998
rs6968865	A	T	-0.0026	0.0003	2.866e-20	0.00115724	0.00214797	0.79	7.51606e-05	75.111
rs700753	C	G	0.0034	0.0003	2.299e-32	-0.00440159	0.00220145	0.057	0.000127956	128.444
rs7012814	A	G	0.0029	0.0003	2.654e-26	-0.00389802	0.00211497	0.1	9.72989e-05	93.4442
rs7019647	A	G	0.0021	0.0003	1.853e-12	-0.00248115	0.00235733	0.26	4.88014e-05	48.9999
rs703214	T	C	0.0014	0.0003	3.048e-07	0.00375228	0.00211111	0.12	2.16903e-05	21.7777
rs7036795	T	C	-0.0022	0.0003	2.218e-10	0.00127667	0.00267494	0.29	5.44986e-05	53.7777
rs704061	T	C	-0.0013	0.0003	2.197e-06	-0.00265216	0.00210626	0.2	1.88753e-05	18.7777
rs7084764	A	G	0.0028	0.0003	2.794e-24	-0.00210365	0.00209587	0.56	8.67669e-05	87.1109
rs7096715	T	C	-0.0019	0.0003	8.985e-12	-0.00495375	0.00212156	0.023	3.99581e-05	40.111
rs7117020	T	G	-0.0019	0.0003	4.098e-12	-0.00397656	0.00210691	0.071	3.99481e-05	40.111
rs7146465	C	G	0.0013	0.0003	2.911e-06	-0.00181539	0.00210148	0.45	1.87041e-05	18.7777
rs7159126	T	C	0.0015	0.0003	1.202e-06	0.00468475	0.00232675	0.025	2.52119e-05	24.9999
rs71606723	A	T	0.0024	0.0003	6.574e-14	-0.00157369	0.00252987	0.61	6.37416e-05	63.9999
rs7206317	C	G	-0.0017	0.0004	2.341e-06	-0.00678369	0.00276086	0.028	2.2241e-05	18.0625
rs7210770	A	G	-0.0017	0.0003	2.963e-09	-0.00225546	0.00215079	0.17	3.22774e-05	32.111
rs7218708	A	G	-0.0016	0.0003	6.495e-09	0.00346803	0.00209967	0.097	2.85162e-05	28.4444
rs7223460	A	T	-0.0014	0.0003	7.591e-07	0.00150259	0.00223308	0.69	2.26438e-05	21.7777
rs7240182	T	C	-0.0013	0.0003	2.926e-06	0.00332182	0.00211265	0.076	1.95245e-05	18.7777
rs7247977	T	C	-0.0049	0.0003	2.404e-71	-0.00283241	0.00214248	0.3	0.000265647	266.777
rs72683923	T	C	-0.0074	0.001	2.734e-13	-0.00519417	0.00753369	0.39	5.79062e-05	54.7599
rs72706148	T	C	-0.0069	0.0012	2.027e-09	-0.00808212	0.0085984	0.39	3.67859e-05	33.0624
rs72757811	T	C	-0.0016	0.0003	2.17e-08	-0.00347516	0.00218543	0.073	2.83298e-05	28.4444
rs72801873	A	G	0.0065	0.0008	1.165e-16	-0.00891447	0.00593222	0.13	6.57463e-05	66.0155
rs72813172	A	G	-0.0037	0.0007	5.603e-07	0.00590765	0.00542575	0.31	2.9475e-05	27.9387
rs72839768	A	G	-0.0046	0.0009	8.336e-07	0.00378577	0.00683347	0.51	2.76614e-05	26.1234
rs728538	T	G	0.0023	0.0004	1.097e-10	-0.00119504	0.00281738	0.99	3.31852e-05	33.0624
rs7286581	A	T	0.0022	0.0004	6.349e-09	0.00293403	0.00264097	0.26	3.67348e-05	30.2499
rs72868882	T	G	-0.0034	0.0006	2.269e-09	-0.00380708	0.00434371	0.48	3.33877e-05	32.111
rs72898623	A	G	-0.0031	0.0004	5.311e-13	-0.0004482	0.00330151	0.99	5.99929e-05	60.0624
rs72912510	A	G	-0.0026	0.0003	1.164e-13	0.00223114	0.00265146	0.41	7.81709e-05	75.111
rs73116888	T	C	-0.004	0.0005	1.024e-17	0.00379904	0.00368819	0.24	6.37391e-05	63.9999
rs73119035	A	G	0.0034	0.0004	4.036e-17	0.00614521	0.0030102	0.04	7.19641e-05	72.2499
rs73119306	A	G	-0.0031	0.0003	7.043e-23	-0.00121415	0.00244792	0.46	0.000107812	106.778
rs7314664	T	C	-0.0022	0.0004	4.208e-08	0.00195574	0.00308579	0.62	3.01382e-05	30.2499
rs73245338	T	G	0.0034	0.0006	1.069e-09	0.00368575	0.00418449	0.3	3.33877e-05	32.111
rs7326821	A	G	0.0023	0.0004	2.123e-10	-0.00104036	0.00276099	0.49	3.43768e-05	33.0624
rs7334180	T	C	-0.0014	0.0003	2.932e-06	-0.00411491	0.00233593	0.066	2.16923e-05	21.7777
rs73486474	T	C	-0.0016	0.0003	4.626e-07	-0.00496707	0.00238306	0.021	3.05984e-05	28.4444
rs736820	A	G	-0.0018	0.0003	1.025e-10	-0.00271736	0.00216618	0.22	3.75053e-05	35.9999
rs738683	A	G	-0.0015	0.0003	4.424e-07	0.00248704	0.00234713	0.25	2.52798e-05	24.9999
rs73974728	A	G	0.0024	0.0005	1.775e-07	0.00220103	0.00336606	0.82	2.52437e-05	23.0399
rs74424138	A	C	-0.0026	0.0004	1.497e-09	-0.00580038	0.0031771	0.094	4.45492e-05	42.2499
rs7492724	A	G	0.002	0.0003	7.292e-12	0.00268322	0.00230599	0.2	4.42645e-05	44.4444
rs750714	A	G	-0.0019	0.0003	6.762e-12	0.00226585	0.00213166	0.3	3.99537e-05	40.111
rs75094798	A	T	0.004	0.0005	7.207e-16	-0.0104218	0.00360748	0.0056	7.46599e-05	63.9999
rs7516435	A	G	0.0031	0.0003	5.055e-26	-6.75535e-05	0.00225632	1	0.000106339	106.778
rs7536433	T	C	0.0025	0.0003	1.881e-13	-0.000288911	0.00257293	0.98	6.95503e-05	69.4443
rs7541301	A	T	0.0013	0.0003	7.331e-07	-0.000369487	0.00210443	0.64	1.87024e-05	18.7777
rs754469	A	G	-0.0024	0.0003	2.245e-17	-0.00566837	0.0022457	0.01	6.43294e-05	63.9999
rs75501914	A	G	0.0033	0.0006	1.115e-08	-0.00386373	0.00424721	0.3	3.21474e-05	30.2499
rs7565830	A	G	-0.0018	0.0003	2.812e-09	0.000922574	0.00235653	0.69	3.60561e-05	35.9999
rs7591218	A	G	0.0018	0.0003	1.536e-09	-0.00284898	0.0022933	0.18	3.58581e-05	35.9999
rs759219	T	C	0.0013	0.0003	1.619e-06	0.00160218	0.00212973	0.38	1.87065e-05	18.7777
rs75994065	T	C	0.0016	0.0003	1.714e-06	-0.00493289	0.00250233	0.036	2.97823e-05	28.4444
rs76004499	C	G	-0.0067	0.0009	3.719e-13	0.00440923	0.00728896	0.66	5.85197e-05	55.4196
rs760418	C	G	-0.002	0.0003	7.951e-14	0.00390006	0.00209847	0.11	4.62107e-05	44.4444
rs76273615	A	G	0.003	0.0004	1.807e-13	-0.00710666	0.00320619	0.017	5.60423e-05	56.2499
rs76299412	A	G	0.0022	0.0004	1.254e-08	0.00239906	0.00294316	0.38	3.01658e-05	30.2499
rs7667050	T	C	0.0019	0.0003	4.087e-12	-0.00285444	0.00210063	0.24	3.99549e-05	40.111
rs76881507	A	T	-0.0016	0.0003	2.042e-06	-0.00457794	0.00255107	0.1	2.83348e-05	28.4444
rs77204347	A	G	-0.0022	0.0005	2.161e-06	-0.00129295	0.00334185	0.63	2.24981e-05	19.36
rs7725083	T	C	-0.0026	0.0006	3.793e-06	0.0060393	0.0043212	0.15	1.91334e-05	18.7777
rs7727632	T	C	-0.0025	0.0004	3.211e-08	0.00586383	0.00337903	0.096	3.92646e-05	39.0624
rs77294902	A	G	-0.0015	0.0003	3.411e-06	-0.00116839	0.00253143	0.71	2.5994e-05	24.9999
rs7740107	A	T	0.0029	0.0003	7.193e-22	0.0040584	0.00237857	0.21	9.30867e-05	93.4443
rs77422707	A	G	0.0024	0.0005	1.983e-07	0.000300801	0.00360944	0.72	2.29619e-05	23.04
rs7744658	A	G	-0.0024	0.0004	2.684e-09	-0.00541064	0.00321001	0.18	3.60561e-05	35.9999
rs7766538	T	G	-0.0016	0.0003	3.785e-06	0.00238436	0.00253486	0.35	3.50097e-05	28.4444
rs77770952	C	G	-0.0046	0.0007	2.44e-10	-0.00722725	0.00531597	0.24	4.30299e-05	43.1836
rs77924615	A	G	0.0106	0.0003	2.15e-200	-0.000243912	0.00266209	0.94	0.00129772	1248.44
rs78054198	T	G	0.0022	0.0004	4.822e-08	-0.00393532	0.00303358	0.16	3.14896e-05	30.2499
rs78099806	C	G	-0.0042	0.0007	3.919e-09	0.00684941	0.00548081	0.18	3.8239e-05	35.9999
rs7822430	A	C	0.0014	0.0003	1.554e-06	0.00120386	0.00220002	0.69	2.23193e-05	21.7777
rs78271517	T	C	0.0022	0.0004	5.843e-08	0.00427685	0.00312282	0.2	3.18966e-05	30.2499
rs7831800	A	T	-0.0015	0.0003	4.141e-07	-0.000743748	0.00231895	0.66	2.49172e-05	25
rs7842120	T	C	-0.0016	0.0003	2.275e-07	0.0034206	0.00245239	0.14	2.83379e-05	28.4444
rs78444298	A	G	-0.012	0.001	4.444e-31	-0.00594133	0.00763646	0.46	0.000147485	144
rs784504	C	G	0.0022	0.0004	1.714e-09	0.000788445	0.00268218	0.99	3.49454e-05	30.2499
rs78660602	A	G	-0.0055	0.0005	2.568e-31	-0.00248211	0.00374155	0.66	0.000120499	121
rs79133443	A	C	0.0037	0.0007	4.63e-07	0.00284222	0.00523061	0.33	3.24255e-05	27.9387
rs79270185	T	C	0.0058	0.0009	1.486e-11	-0.000255451	0.00669525	0.96	4.14405e-05	41.5308
rs792828	A	G	-0.0015	0.0003	1.936e-07	-0.000177515	0.00217272	0.72	2.48995e-05	25
rs79346194	A	G	-0.0021	0.0003	7.074e-13	0.00290842	0.00227477	0.2	5.0947e-05	48.9999
rs7953798	T	G	-0.0045	0.0005	6.431e-21	-0.00547799	0.00370429	0.1	8.06708e-05	80.9998
rs79760705	T	G	0.0062	0.0004	1.082e-46	-0.000830747	0.0033253	0.7	0.000239462	240.25
rs7983636	A	G	0.0032	0.0005	6.554e-10	-6.59748e-05	0.00396241	0.96	4.10236e-05	40.9599
rs79926430	T	C	0.0029	0.0005	2.91e-08	-0.0104511	0.00404364	0.0098	3.49773e-05	33.6399
rs7994814	T	C	-0.0014	0.0003	3.067e-06	-0.000259851	0.00215279	0.81	2.43116e-05	21.7777
rs8001243	A	G	0.0023	0.0003	7.59e-14	0.00238661	0.00231252	0.25	6.11127e-05	58.7777
rs8008354	T	C	-0.0018	0.0003	1.956e-08	-0.000862885	0.00241638	0.53	3.94422e-05	35.9999
rs80282103	A	T	0.0083	0.0005	2.608e-62	-0.00336731	0.00381099	0.34	0.00027442	275.559
rs80301631	C	G	-0.0048	0.0008	1.759e-08	-0.00377118	0.00639525	0.61	3.75148e-05	35.9999
rs805881	A	G	-0.0015	0.0003	6.007e-07	0.00521107	0.00236049	0.027	2.5994e-05	24.9999
rs8062982	C	G	-0.0022	0.0003	6.059e-15	0.00221266	0.00215779	0.33	5.69214e-05	53.7777
rs807624	T	G	0.0036	0.0003	3.089e-37	0.00290455	0.00218579	0.15	0.00014473	144
rs8096658	C	G	0.0052	0.0003	6.4e-71	0.000889228	0.00212305	0.57	0.000341393	300.444
rs8110777	C	G	0.0014	0.0003	2.162e-07	-0.000732372	0.00212614	0.78	2.16914e-05	21.7777
rs81205	A	C	0.003	0.0003	3.319e-26	0.00215604	0.00214504	0.17	0.000105201	99.9998
rs816850	C	G	-0.0016	0.0003	2.688e-07	0.00324229	0.00236258	0.16	2.83631e-05	28.4444
rs830123	A	G	0.0018	0.0004	9.487e-07	-0.00677798	0.00297007	0.011	2.02328e-05	20.25
rs833806	T	G	0.0028	0.0005	3.754e-09	0.00385684	0.00342951	0.24	3.57404e-05	31.3599
rs849086	A	G	0.0019	0.0003	2.038e-10	0.00466424	0.00234037	0.049	4.01402e-05	40.111
rs854868	T	C	0.0023	0.0005	1.915e-06	-0.00519274	0.00365438	0.15	2.10782e-05	21.16
rs875740	A	C	-0.0014	0.0003	1.659e-06	-0.00502219	0.00222524	0.046	2.16908e-05	21.7777
rs875908	C	G	-0.0013	0.0003	4.73e-06	-0.0023325	0.00218656	0.31	1.95245e-05	18.7777
rs881858	A	G	-0.0055	0.0003	4.036e-77	-0.00158004	0.00227018	0.47	0.000336638	336.11
rs925612	T	C	-0.0014	0.0003	2.387e-07	0.00399508	0.00210286	0.062	2.1741e-05	21.7777
rs9261487	A	C	0.0049	0.001	1.235e-06	0.00590657	0.0073443	0.42	2.64151e-05	24.0099
rs9307594	A	G	0.0018	0.0003	1.742e-11	-0.000998208	0.00210632	0.72	3.59373e-05	35.9999
rs9316505	A	G	0.0016	0.0003	6.286e-08	-0.0029515	0.00212536	0.2	2.96182e-05	28.4444
rs9333592	T	C	0.0053	0.0005	9.512e-22	-0.00499724	0.0039629	0.19	0.000126105	112.36
rs9373056	T	C	0.0029	0.0003	2.097e-23	0.00342818	0.00224501	0.14	9.30904e-05	93.4443
rs940992	T	C	-0.0014	0.0003	7.909e-07	-0.00331747	0.00213204	0.1	2.20504e-05	21.7777
rs9419939	A	G	0.0029	0.0004	2.769e-16	-0.00412693	0.0027529	0.1	5.46509e-05	52.5624
rs9465741	A	C	0.0023	0.0003	1.92e-16	4.35004e-05	0.00212217	0.72	6.11732e-05	58.7777
rs952151	A	G	-0.0023	0.0003	3.859e-13	-0.00383341	0.00246115	0.1	5.86044e-05	58.7777
rs9521720	C	G	-0.0021	0.0003	1.168e-13	8.43698e-05	0.00213904	0.9	4.9149e-05	48.9999
rs9543135	A	G	0.0022	0.0004	1.738e-09	-0.00270315	0.00280883	0.4	3.01355e-05	30.2499
rs9652384	A	G	0.0016	0.0003	2.481e-09	0.00173581	0.0021247	0.42	2.83388e-05	28.4444
rs9784041	T	C	0.0022	0.0004	8.132e-09	0.000816232	0.00286619	0.85	3.15642e-05	30.2499
rs9823161	A	G	0.0025	0.0003	4.347e-15	-0.0011671	0.0022853	0.66	7.51777e-05	69.4443
rs9868185	A	G	0.0029	0.0003	3.858e-26	-0.000645634	0.00209974	0.51	9.30598e-05	93.4443
rs9925773	A	G	-0.0028	0.0003	1.04e-18	-0.00195611	0.00238325	0.26	0.000112277	87.1109
rs9932625	A	G	-0.0033	0.0003	4.663e-25	0.00291635	0.00249862	0.31	0.000120538	121
rs9934475	A	G	0.0018	0.0003	5.408e-11	-7.94614e-05	0.00213899	1	3.60561e-05	35.9999
rs9960465	T	C	0.0035	0.0003	2.359e-26	0.00277174	0.0025957	0.21	0.000135709	136.111

## Sheet: BUN
SNP	Effect_allele	Other_allele	Exposure (BUN)			Outcome (mtDNA-CN)			R2	F-statistic
			Beta	SE	pval	Beta	SE	pval
rs10019833	T	C	-0.0086	0.0009	4.971e-21	-0.00474199	0.00212986	0.024	0.000476759	91.3077
rs10024316	A	C	-0.0057	0.0011	6.239e-07	-0.00179587	0.00265874	0.87	0.000112024	26.851
rs10028906	A	T	0.0057	0.0012	1.012e-06	-0.00299907	0.0028306	0.33	9.28343e-05	22.5623
rs10052511	T	C	-0.0053	0.0012	4.235e-06	0.0015503	0.00264168	0.64	9.71062e-05	19.5068
rs10192193	T	C	-0.0049	0.0009	1.494e-07	-0.00142297	0.00210754	0.52	0.000148281	29.6417
rs10457487	A	C	0.0075	0.0009	1.957e-18	7.43582e-05	0.00210458	0.64	0.000289634	69.4439
rs1047891	A	C	-0.0059	0.001	6.397e-09	0.00742855	0.0022533	0.002	0.000174096	34.8097
rs10761600	A	T	0.0052	0.001	9.637e-08	0.00146723	0.00216771	0.48	0.000134601	27.0397
rs10780999	T	C	-0.0066	0.0014	1.855e-06	-0.00214383	0.00320105	0.4	9.84394e-05	22.2243
rs10790256	T	C	0.0048	0.001	4.149e-06	-0.00255096	0.00251318	0.36	9.55985e-05	23.0398
rs10874312	A	G	0.007	0.0009	1.725e-14	-0.000298727	0.00220976	0.89	0.00025347	60.4933
rs10935972	A	G	-0.0057	0.0012	4.096e-06	-0.00471834	0.00295626	0.16	9.28683e-05	22.5623
rs11039216	T	C	0.0051	0.0009	3.515e-08	0.00499181	0.00210444	0.035	0.00015984	32.1108
rs11123169	T	C	-0.0055	0.0009	2.874e-09	0.000117592	0.00226949	0.9	0.000154947	37.3454
rs11191161	T	C	0.0052	0.0011	3.768e-06	0.00556474	0.00272831	0.043	9.3222e-05	22.3469
rs1129782	C	G	0.0054	0.0012	3.624e-06	-0.00200846	0.00264625	0.39	0.000100805	20.2498
rs113120818	A	T	-0.0297	0.0016	3.599e-74	0.00369204	0.00406544	0.29	0.00142491	344.564
rs11691134	A	G	0.0045	0.0009	1.692e-06	-0.00174688	0.00215398	0.41	0.000125039	24.9997
rs117039945	A	G	0.0082	0.0016	4.923e-07	-0.000345029	0.00374939	0.75	0.000130747	26.2654
rs11744018	A	G	0.0069	0.0009	1.538e-13	-0.00607123	0.00224472	0.0092	0.000243516	58.7773
rs11784588	A	G	-0.0047	0.0009	7.267e-07	0.00184258	0.00213012	0.44	0.000135754	27.2713
rs11940694	A	G	0.0048	0.0009	5.038e-08	-0.0012738	0.00216054	0.25	0.00011802	28.4442
rs11989898	A	G	-0.0095	0.0012	3.387e-15	0.00516057	0.00297645	0.074	0.000262493	62.6731
rs12122377	T	C	-0.0043	0.0009	2.942e-06	0.00212629	0.00209613	0.53	0.000113633	22.8269
rs1242483	A	G	-0.0071	0.0013	8.297e-08	0.00104697	0.00334673	0.51	0.000123202	29.8282
rs12440327	T	C	0.0043	0.0009	4.255e-06	8.84171e-05	0.00213683	0.94	0.000113633	22.8269
rs12606239	T	C	0.0043	0.0009	3.29e-06	-0.000894996	0.00209869	0.63	0.000113633	22.8269
rs12626660	A	G	-0.0189	0.0037	2.586e-07	-0.0133237	0.00735488	0.05	0.000152637	26.0925
rs12738382	A	G	-0.0102	0.0019	1.387e-07	0.000928001	0.0043186	0.81	0.000153702	28.8196
rs12908437	T	C	0.0059	0.0009	2.866e-11	-0.00477224	0.0021852	0.017	0.000177494	42.975
rs12940707	T	C	-0.0052	0.001	9.14e-08	0.00196068	0.00221056	0.33	0.000135241	27.0397
rs12940987	A	G	0.0059	0.001	1.863e-08	-0.00263879	0.00254337	0.52	0.000143986	34.8097
rs13033383	T	C	-0.0043	0.0009	1.895e-06	-0.00232003	0.00219292	0.4	9.52243e-05	22.827
rs13087767	C	G	0.0068	0.001	8.35e-11	-0.00591919	0.0023581	0.02	0.000232522	46.2395
rs13127170	A	G	0.0059	0.001	2.001e-08	-0.000791907	0.00212257	0.71	0.000205027	34.8096
rs13225818	T	C	-0.0057	0.0012	2.282e-06	-0.0064138	0.00291403	0.02	9.36174e-05	22.5623
rs13230625	A	G	0.0134	0.0013	1.081e-26	-0.00399378	0.00236207	0.16	0.000698093	106.247
rs13384952	A	G	0.005	0.001	8.875e-07	-0.00504271	0.00250193	0.027	0.000103297	24.9998
rs1397899	T	C	-0.005	0.0009	1.08e-07	0.00372205	0.00231802	0.21	0.000128747	30.8639
rs144248225	T	C	0.0199	0.0043	3.425e-06	0.0114643	0.00912048	0.27	0.000102576	21.4173
rs1484873	A	G	-0.0171	0.0019	7.753e-20	0.0014747	0.00467944	0.79	0.000337812	80.9993
rs1535616	T	C	0.0047	0.001	7.889e-07	-0.00231798	0.00231374	0.34	9.21495e-05	22.0898
rs1551210	T	C	0.0063	0.0009	8.019e-13	-0.00422356	0.00212777	0.063	0.000201762	48.9996
rs1609783	A	G	0.0054	0.0009	8.053e-09	-1.48055e-05	0.0021114	0.93	0.000179195	35.9996
rs16853703	T	C	-0.0081	0.0013	9.194e-11	-0.0066446	0.00308349	0.025	0.000159796	38.8222
rs17645325	T	C	0.0068	0.0013	2.612e-07	0.00637416	0.00318573	0.082	0.000113726	27.3607
rs1842076	T	C	-0.0067	0.0009	1.61e-12	0.000796557	0.00231703	0.85	0.000229104	55.4193
rs1959214	A	G	0.0058	0.0012	2.802e-06	0.0013482	0.00282311	0.46	0.000116865	23.3609
rs1997122	T	C	-0.0056	0.0011	1.307e-07	0.00105076	0.00260912	0.7	0.00010673	25.9171
rs2003313	A	T	0.0054	0.0009	1.902e-10	-0.00329214	0.00209981	0.08	0.000148137	35.9997
rs2010352	A	G	0.0043	0.0009	5.552e-07	0.00497792	0.00211051	0.018	9.40082e-05	22.827
rs2074345	A	G	-0.0081	0.0016	4.618e-07	0.00221949	0.00396778	0.51	0.000106109	25.6287
rs2141159	A	G	0.0058	0.0012	2.157e-06	0.00121382	0.00281152	0.77	0.00011629	23.3609
rs219781	T	G	-0.0065	0.001	8.104e-11	0.00191511	0.00238116	0.37	0.000176233	42.2496
rs2219647	A	G	0.0054	0.001	1.408e-07	0.0028315	0.00249864	0.33	0.000120082	29.1598
rs2229295	T	G	0.0102	0.0013	7.463e-16	-0.00542035	0.00284354	0.024	0.000271358	61.5616
rs2238691	A	G	-0.0093	0.0011	6.131e-18	0.00673383	0.00264664	0.019	0.000295973	71.4787
rs2294361	T	C	-0.0044	0.0009	2.467e-07	-0.000186129	0.00211907	0.94	9.83473e-05	23.901
rs2396703	A	T	-0.0068	0.0013	1.117e-07	-0.000505463	0.00282623	0.99	0.000136198	27.3607
rs2647282	A	C	-0.0046	0.001	3.396e-06	0.000859688	0.00223134	0.73	0.000105334	21.1598
rs269977	A	G	0.0064	0.0009	8.224e-14	-0.00197811	0.00210317	0.26	0.000208119	50.5675
rs2755253	T	C	0.0078	0.0009	1.265e-16	0.00361803	0.00230617	0.15	0.000309086	75.1105
rs283562	T	G	-0.0075	0.0009	2.28e-18	0.00216022	0.00211917	0.37	0.000285761	69.4439
rs2847378	A	T	0.0056	0.0012	1.926e-06	0.00046988	0.00293836	0.93	8.96154e-05	21.7776
rs28631273	A	G	-0.0094	0.001	8.651e-23	-0.00462184	0.0023501	0.07	0.000363549	88.3593
rs28680305	A	G	-0.0076	0.0011	2.19e-12	0.000668384	0.00221708	0.8	0.000271736	47.735
rs290403	A	G	0.005	0.0009	1.551e-07	0.00553996	0.00212288	0.0085	0.000155132	30.8639
rs2978981	T	C	-0.0044	0.0009	4.317e-07	0.00370145	0.00210993	0.17	9.83825e-05	23.901
rs300143	A	G	0.0097	0.0009	8.997e-25	0.000131859	0.00212695	0.93	0.000580721	116.159
rs3129897	A	G	0.0067	0.0013	1e-07	-0.00337369	0.00288088	0.44	0.000112241	26.5619
rs34088804	A	G	0.0048	0.001	6.76e-07	0.00309394	0.00236182	0.24	9.48503e-05	23.0398
rs34277475	A	C	-0.0082	0.0014	1.2e-08	-0.00573518	0.00280668	0.041	0.000213712	34.3057
rs34773350	T	C	-0.0083	0.0012	2.896e-11	-0.00357321	0.00302462	0.14	0.000197044	47.8399
rs34782759	T	C	-0.0061	0.0013	1.566e-06	0.00718736	0.00308195	0.02	9.06472e-05	22.0176
rs35668759	A	C	0.0077	0.0012	5.509e-10	0.00192637	0.00286452	0.42	0.000204942	41.1732
rs35761337	C	G	-0.0048	0.0011	4.574e-06	-0.00183021	0.00243538	0.3	9.47886e-05	19.0411
rs36060036	T	C	-0.0115	0.0012	8.65e-23	0.00489392	0.00281748	0.078	0.000379343	91.8395
rs3791760	T	C	0.0056	0.001	2.421e-08	-0.00458179	0.0024608	0.16	0.000129085	31.3597
rs3911726	A	G	0.005	0.0009	7.329e-09	0.000477454	0.00210139	0.86	0.00012811	30.8639
rs3925584	T	C	0.0096	0.0009	9.854e-29	0.00114979	0.00210239	0.63	0.000473095	113.777
rs3950119	T	C	0.0051	0.0011	2.473e-06	0.00582807	0.00259938	0.068	8.96713e-05	21.4957
rs408315	A	G	-0.0145	0.0029	7.502e-07	-0.00390389	0.00659584	0.6	0.00012567	24.9997
rs41301139	A	G	0.0433	0.0039	9.17e-29	-0.000580933	0.00808848	0.87	0.000578294	123.266
rs45619934	T	G	0.0048	0.001	1.928e-06	0.000183194	0.00225905	0.96	0.000114692	23.0398
rs4567493	A	G	-0.005	0.0009	2.713e-08	-0.000993183	0.00221199	0.8	0.00012713	30.8639
rs4886755	A	G	-0.0095	0.0009	1.727e-28	-0.0012201	0.00209794	0.68	0.000460649	111.419
rs4968247	T	C	-0.0086	0.0009	6.106e-21	0.000374331	0.00222387	1	0.000378754	91.3079
rs4976646	T	C	-0.0073	0.0009	2.914e-15	0.00601713	0.00222625	0.0055	0.000271696	65.7896
rs4980786	T	C	0.0061	0.0009	1.269e-12	0.000106243	0.00213244	0.99	0.000189729	45.9379
rs4984902	T	G	-0.0054	0.0011	2.091e-06	0.00405332	0.00256704	0.14	0.000128607	24.0989
rs55914958	T	C	-0.0072	0.0009	3.152e-15	-0.00029076	0.0022388	0.96	0.000263671	63.9995
rs56038390	A	G	-0.0061	0.001	6.414e-10	-0.00230841	0.00227241	0.18	0.000186097	37.2096
rs56411466	A	G	-0.0051	0.0009	4.655e-08	0.00330438	0.00211107	0.097	0.00015984	32.1108
rs6055748	A	G	0.0047	0.0009	5.725e-07	0.000776147	0.00229398	0.74	0.000112202	27.2714
rs60724372	A	C	0.0084	0.0018	3.155e-06	0.00170954	0.00434191	0.98	0.000108409	21.7776
rs60764613	T	G	0.0067	0.0012	2.869e-08	0.00391202	0.0029941	0.21	0.000128387	31.1734
rs61833999	T	C	0.0054	0.001	6.077e-08	-0.0015921	0.00240974	0.58	0.000119977	29.1598
rs62114538	T	G	0.0048	0.0009	5.378e-07	0.00125939	0.00217656	0.51	0.000141591	28.4442
rs6416861	T	C	-0.0062	0.001	2.275e-10	-0.00157316	0.00238408	0.31	0.000158247	38.4397
rs642803	T	C	0.0057	0.0009	2.422e-11	-0.00194269	0.00210404	0.35	0.000165666	40.1108
rs6473252	T	C	0.0047	0.0009	7.503e-08	-0.00157194	0.00214271	0.53	0.000112329	27.2714
rs6580598	A	G	0.005	0.0011	2.255e-06	-0.00151756	0.00259113	0.56	8.54389e-05	20.661
rs6597862	A	C	-0.0058	0.001	8.325e-09	-0.000223709	0.00245682	0.93	0.000138449	33.6397
rs666983	C	G	0.0073	0.0015	6.289e-07	-0.00154134	0.0037362	0.4	9.78981e-05	23.6842
rs6709815	T	G	-0.0052	0.0009	3.255e-09	-0.00194014	0.00217593	0.59	0.000137881	33.3824
rs6789987	T	C	0.0079	0.001	3.484e-14	0.000887487	0.00235676	0.77	0.000310613	62.4094
rs67920920	C	G	-0.0105	0.002	2.52e-07	0.00829166	0.00507587	0.1	0.000113459	27.5623
rs6818742	T	C	0.0049	0.0009	1.445e-07	-0.00173742	0.00226136	0.37	0.000122444	29.6417
rs6880621	A	G	-0.0055	0.0009	1.097e-10	0.000186633	0.00212632	1	0.000153743	37.3454
rs700753	C	G	-0.0044	0.0009	6.915e-07	-0.00440159	0.00220145	0.057	9.84786e-05	23.901
rs703037	A	C	-0.0057	0.0011	1.417e-07	-0.00438192	0.00267705	0.088	0.000110606	26.851
rs71397980	T	C	-0.0111	0.0022	3.153e-07	-0.000739165	0.00371323	0.79	0.00017408	25.4563
rs71635165	T	C	0.0049	0.001	1.58e-06	7.53169e-05	0.00228472	0.77	0.00011952	24.0098
rs7254248	A	G	0.0043	0.0009	7.347e-07	0.00135091	0.00213347	0.79	9.4287e-05	22.827
rs73114872	T	C	-0.009	0.0011	1.35e-15	0.00759698	0.00270905	0.0036	0.000275398	66.9416
rs7327286	A	G	-0.0054	0.0011	7.794e-07	-0.000438989	0.00265948	0.85	9.95405e-05	24.099
rs73543347	C	G	-0.0073	0.0014	1.881e-07	-0.00324957	0.00337232	0.38	0.000111902	27.1886
rs73555305	T	C	0.0133	0.0017	1.121e-15	0.000427501	0.00390746	0.87	0.000251937	61.2071
rs73728279	T	G	0.0145	0.0011	9.535e-43	-0.00145667	0.00233148	0.42	0.000864321	173.759
rs7568481	T	G	0.0041	0.0009	3.371e-06	-0.005825	0.00215134	0.006	8.57209e-05	20.7529
rs760077	A	T	0.0134	0.001	2.095e-44	-0.000543537	0.00213702	0.57	0.000893144	179.558
rs7606883	T	G	0.0134	0.0025	9.862e-08	-0.00499002	0.00572377	0.48	0.000118787	28.7294
rs77410407	A	G	-0.0194	0.0042	3.956e-06	0.00271893	0.00668937	0.67	0.000140473	21.3353
rs77506227	A	G	0.017	0.0037	4.269e-06	-0.00375836	0.00722398	0.59	0.000115111	21.1101
rs77637678	A	G	0.0147	0.0024	1.78e-09	0.00125042	0.0062595	0.98	0.000154962	37.5153
rs77649320	C	G	0.0096	0.0019	5.312e-07	-0.00174949	0.00460244	0.6	0.000105222	25.5289
rs7974833	T	C	0.0092	0.0011	3.161e-18	-0.000828333	0.00247622	0.54	0.000304527	69.9498
rs8069956	T	C	0.0073	0.0015	6.776e-07	0.00167206	0.00327061	0.6	0.0001179	23.6842
rs8096658	C	G	-0.0074	0.0012	3.743e-10	0.000889228	0.00212305	0.57	0.000256285	38.0273
rs8106700	A	G	0.0059	0.001	5.54e-10	-0.0020138	0.00234006	0.25	0.000143246	34.8097
rs836968	T	C	0.0049	0.001	2.564e-06	-0.00178118	0.00237736	0.57	0.000120088	24.0098
rs838144	T	C	0.009	0.0009	2.36e-24	0.00626599	0.00209995	0.011	0.000413466	99.9992
rs9266832	T	C	0.0104	0.0021	5.675e-07	-0.00757535	0.00480475	0.16	0.000132451	24.5258
rs9290867	A	T	-0.0163	0.0009	8.674e-71	0.000612805	0.00226614	0.9	0.00134839	328.01
rs963740	A	T	-0.0051	0.0009	4.251e-08	0.00041903	0.00229872	0.67	0.000132111	32.1108
rs9819381	A	G	0.0058	0.0012	5.547e-07	0.00258146	0.00286404	0.64	9.66532e-05	23.3609
rs9849724	T	G	-0.0047	0.0009	4.088e-08	-0.000645666	0.00210065	0.52	0.000112217	27.2714
rs9926289	A	G	0.006	0.0009	7.38e-12	-0.000642126	0.00214573	0.54	0.000183706	44.4441
rs998394	A	G	-0.0101	0.0009	1.746e-31	-0.00329268	0.00211174	0.13	0.000527539	125.937

## Sheet: UACR
SNP	Effect_allele	Other_allele	Exposure (UACR)			Outcome (mtDNA-CN)			R2	F-statistic
			Beta	SE	pval	Beta	SE	pval
rs10023335	T	C	0.01439	0.002017	9.715e-13	-0.00472826	0.00213136	0.024	9.29821e-05	50.8989
rs10207567	C	G	0.0193712	0.002552	3.182e-14	-0.00454468	0.0026913	0.074	0.000105253	57.6169
rs10437655	A	G	0.0099723	0.0020382	9.947e-07	-0.000403199	0.00215604	0.68	4.3739e-05	23.9384
rs1047891	A	C	-0.0189908	0.0021754	2.553e-18	0.00742855	0.0022533	0.002	0.000143024	76.2091
rs10491967	A	G	-0.0179163	0.0033908	1.266e-07	-0.0045368	0.00361538	0.13	5.10902e-05	27.9184
rs1057868	T	C	0.0121717	0.0021985	3.089e-08	0.000852085	0.00232044	0.65	5.59953e-05	30.6512
rs10770824	C	G	-0.0121722	0.0023815	3.203e-07	0.00588088	0.00253009	0.0096	4.77271e-05	26.1237
rs1086899	T	C	-0.0123703	0.0022318	2.977e-08	0.00318042	0.00231423	0.36	5.79554e-05	30.7219
rs10937241	A	G	-0.0135623	0.0027576	8.735e-07	0.00266595	0.00286084	0.45	4.55265e-05	24.1881
rs10937927	A	G	-0.010643	0.0020133	1.249e-07	0.00238342	0.00209576	0.27	5.14138e-05	27.9453
rs11078597	T	C	-0.0159921	0.0025948	7.133e-10	-0.00497123	0.00269155	0.058	7.07708e-05	37.9841
rs11084831	T	G	0.0100089	0.0021025	1.932e-06	-0.000499976	0.00217594	0.84	4.30603e-05	22.662
rs11132407	T	G	-0.0133733	0.002629	3.641e-07	0.0025978	0.00273082	0.19	4.90947e-05	25.8758
rs112607182	T	C	0.0301346	0.0041018	2.032e-13	0.0101734	0.00412392	0.0097	0.000106867	53.9735
rs113139575	C	G	-0.0248385	0.004086	1.209e-09	0.00438788	0.00432619	0.15	6.75094e-05	36.9532
rs114949263	T	C	-0.0166933	0.0032092	1.974e-07	-0.00406841	0.00333942	0.23	5.06957e-05	27.0576
rs11527181	A	G	0.010399	0.0020382	3.359e-07	0.000265247	0.00212164	0.8	4.8772e-05	26.0308
rs116148468	A	G	0.0151988	0.0033274	4.931e-06	0.00116568	0.00343879	0.75	3.90925e-05	20.8645
rs116346137	A	G	0.0294388	0.0062646	2.611e-06	0.00376634	0.0062966	0.67	4.33068e-05	22.0827
rs11655511	T	C	-0.0117242	0.0024468	1.654e-06	-0.000479223	0.00250913	0.84	4.44306e-05	22.9598
rs11659764	A	T	0.0300782	0.0044753	1.806e-11	0.00521262	0.00470427	0.36	8.2657e-05	45.1708
rs11697610	A	G	-0.0101983	0.0020884	1.043e-06	-0.00381055	0.00216366	0.1	4.49251e-05	23.8466
rs11709284	A	G	0.0112451	0.0019991	1.855e-08	0.00106593	0.00210911	0.65	5.78058e-05	31.6414
rs117251799	A	T	0.0538864	0.0102973	1.667e-07	0.00536711	0.0102193	0.66	5.65689e-05	27.3848
rs11912350	T	C	-0.0130071	0.002332	2.437e-08	0.00219618	0.00244767	0.32	5.76483e-05	31.1102
rs12025304	A	G	0.0101345	0.0020031	4.205e-07	-0.00186417	0.00211612	0.49	4.68432e-05	25.5975
rs12463949	T	C	-0.0098207	0.0021103	3.26e-06	-0.00210221	0.00219535	0.28	4.05771e-05	21.6568
rs12470444	A	G	-0.0091387	0.0019997	4.876e-06	-0.002662	0.00210588	0.15	3.822e-05	20.8851
rs12714144	A	T	0.0224637	0.0029873	5.494e-14	0.00369882	0.00314596	0.28	0.000103312	56.5462
rs12722910	A	G	-0.0149913	0.0030253	7.222e-07	-0.00119816	0.00312224	0.86	4.6007e-05	24.555
rs12790943	T	C	0.0136538	0.0020126	1.168e-11	-0.00178197	0.00212449	0.25	8.40886e-05	46.0247
rs12831185	A	G	-0.0140543	0.0027125	2.204e-07	0.000344344	0.00279544	0.96	5.03561e-05	26.8459
rs1309546	T	C	0.0123644	0.0019965	5.898e-10	-0.000157745	0.0021099	0.97	7.00719e-05	38.3536
rs13132085	A	G	-0.0127622	0.0021969	6.278e-09	-0.00191492	0.00231667	0.36	6.17549e-05	33.7465
rs13177007	T	G	-0.0166612	0.0034998	1.93e-06	-0.00222223	0.0036961	0.71	4.1474e-05	22.6634
rs13179493	T	C	0.0113355	0.0022601	5.292e-07	-0.00316804	0.00233467	0.14	4.72137e-05	25.155
rs13299463	A	G	-0.0108137	0.0022875	2.275e-06	0.00600953	0.00236558	0.0096	4.23246e-05	22.3473
rs1337526	A	G	-0.027088	0.0024882	1.338e-27	0.00560621	0.00262897	0.023	0.000216506	118.517
rs13841	A	G	0.0099513	0.0021755	4.78e-06	-0.00222629	0.00226836	0.39	3.92482e-05	20.9238
rs144135542	T	C	0.0145616	0.0026319	3.151e-08	-0.000704036	0.00266212	0.76	5.98478e-05	30.611
rs1449203	A	G	-0.0098839	0.0020841	2.11e-06	0.00207832	0.00219394	0.31	4.16034e-05	22.4915
rs1458483	T	G	0.0093362	0.002026	4.064e-06	0.00284431	0.00211161	0.15	3.97875e-05	21.2354
rs146311723	T	C	-0.0154168	0.0026582	6.64e-09	0.00246104	0.00276721	0.36	6.30214e-05	33.6366
rs15052	T	C	0.0173241	0.0027287	2.17e-10	-0.00104376	0.00275753	0.63	7.79988e-05	40.3077
rs1548945	T	C	0.0099094	0.0020536	1.398e-06	0.00096603	0.00213584	0.53	4.38252e-05	23.2842
rs162890	T	C	0.0134553	0.002176	6.269e-10	0.000685909	0.00226202	0.82	7.16374e-05	38.2356
rs16864515	A	C	-0.0188738	0.0033621	1.981e-08	0.00904817	0.00356811	0.0063	5.7579e-05	31.5134
rs1688031	T	C	-0.019485	0.002893	1.636e-11	0.0045426	0.00302597	0.13	8.49902e-05	45.3631
rs17035646	A	G	0.0120302	0.0021185	1.358e-08	0.000299581	0.00222939	0.75	5.90843e-05	32.2468
rs17050409	A	G	0.0137867	0.0027116	3.69e-07	0.000615617	0.00281078	0.53	4.85189e-05	25.8504
rs17158386	A	G	0.019817	0.0023357	2.168e-17	0.000179795	0.00241298	0.8	0.000135097	71.9847
rs172179	C	G	0.009854	0.0020219	1.096e-06	-0.000853054	0.00213335	0.55	4.33985e-05	23.7522
rs17343073	A	T	-0.0619874	0.003253	5.935e-81	7.75492e-05	0.00344483	0.79	0.000663036	363.109
rs1859165	T	C	-0.0183597	0.0033974	6.513e-08	-0.00292304	0.00358477	0.51	5.34438e-05	29.2036
rs1862282	A	G	0.0096229	0.002009	1.668e-06	0.00107701	0.00209368	0.64	4.29868e-05	22.943
rs187799739	A	C	-0.0431232	0.0093467	3.955e-06	0.0148656	0.00918952	0.042	4.29098e-05	21.2865
rs1908126	A	G	0.011162	0.002276	9.381e-07	0.00299703	0.00237331	0.3	4.50632e-05	24.0513
rs2024480	A	G	0.0109263	0.0022763	1.586e-06	-0.000256168	0.00238093	0.94	4.31689e-05	23.0402
rs2068888	A	G	-0.0124266	0.0020029	5.499e-10	0.002678	0.00210503	0.26	7.04407e-05	38.4932
rs2098839	T	C	-0.0103241	0.002137	1.358e-06	0.00163147	0.00223464	0.63	4.38065e-05	23.3396
rs2158047	T	C	-0.0132952	0.0024742	7.724e-08	-0.00182469	0.00259688	0.32	5.28403e-05	28.8748
rs2277537	A	G	0.0149652	0.0020316	1.756e-13	0.00136979	0.00215026	0.33	9.92918e-05	54.2609
rs2364542	A	G	0.0111999	0.0023344	1.605e-06	-0.0075981	0.00240778	0.0021	4.3365e-05	23.0185
rs2383800	T	C	-0.0107344	0.0019976	7.718e-08	0.00199558	0.00210767	0.49	5.2753e-05	28.876
rs2433611	A	C	-0.0175444	0.0022635	9.107e-15	-0.00476449	0.00239889	0.019	0.000109748	60.0779
rs2470893	T	C	0.0230342	0.0021538	1.075e-26	-4.72667e-05	0.00222508	0.65	0.000214799	114.376
rs2569882	T	C	0.010266	0.0020967	9.765e-07	-0.00086538	0.00213074	0.7	4.61364e-05	23.9733
rs2584764	T	C	-0.0101082	0.0021289	2.053e-06	0.00550368	0.00220906	0.006	4.23137e-05	22.5442
rs2601006	T	C	-0.015452	0.0020932	1.559e-13	0.000749011	0.00220938	0.81	9.95694e-05	54.4937
rs28366064	T	G	-0.012901	0.0025266	3.291e-07	0.00644758	0.00263105	0.039	4.88489e-05	26.0719
rs2840037	A	G	-0.0120188	0.0025458	2.347e-06	-0.000150588	0.00266498	0.98	4.13024e-05	22.288
rs28410898	C	G	0.0145495	0.0030725	2.186e-06	-0.004257	0.00325397	0.32	4.09713e-05	22.4239
rs2880119	A	C	-0.0164051	0.0028558	9.215e-09	0.00131618	0.00302053	0.62	6.02921e-05	32.999
rs2954021	A	G	0.0148457	0.0019821	6.89e-14	-0.00663092	0.00209733	0.00094	0.000102482	56.0982
rs2961660	A	G	-0.0097825	0.0020197	1.276e-06	0.00282498	0.00210501	0.12	4.39551e-05	23.4598
rs3094192	C	G	0.0125221	0.0022994	5.157e-08	0.00349706	0.00241671	0.049	5.5079e-05	29.6568
rs3116613	T	G	-0.0121001	0.0024395	7.048e-07	0.00275322	0.00257377	0.34	4.49458e-05	24.6022
rs34257409	T	G	0.0160895	0.0020197	1.633e-15	0.00153819	0.00213152	0.26	0.00011594	63.4614
rs35692677	A	G	-0.016352	0.0025946	2.934e-10	-0.00240473	0.00271531	0.44	7.44167e-05	39.7191
rs35899323	A	G	-0.0101764	0.0020801	9.975e-07	-0.0027064	0.00218737	0.12	4.43507e-05	23.9342
rs36004829	A	G	0.026564	0.0055269	1.537e-06	-0.0152375	0.00580857	0.016	4.23225e-05	23.1005
rs3734692	A	T	-0.0177228	0.0021814	4.487e-16	-0.000766722	0.00226984	0.74	0.000123664	66.0074
rs3850625	A	G	0.0177182	0.0031206	1.364e-08	0.00338422	0.00324468	0.18	6.08839e-05	32.2375
rs3922824	T	C	0.0111099	0.0021887	3.852e-07	0.000766578	0.0023068	0.76	4.71532e-05	25.766
rs4270551	A	C	-0.0146705	0.0029479	6.472e-07	-0.000106645	0.0030733	0.94	4.53224e-05	24.7664
rs4410790	T	C	-0.0219239	0.0020613	2.032e-26	0.000315324	0.00217452	0.85	0.000206981	113.123
rs45437393	T	C	0.0488045	0.0080398	1.276e-09	-0.00319181	0.00818002	0.84	7.25842e-05	36.8492
rs4618204	T	C	-0.0101504	0.0020028	4.018e-07	0.000776901	0.00211395	0.67	4.70044e-05	25.6856
rs4641276	T	C	-0.0128406	0.0023308	3.607e-08	-0.00228366	0.00246755	0.44	5.55398e-05	30.35
rs4729668	C	G	-0.0108431	0.0020153	7.431e-08	0.00242748	0.00209476	0.37	5.42383e-05	28.9485
rs4738817	A	G	-0.0115306	0.0019942	7.385e-09	-0.00105755	0.00210737	0.82	6.11797e-05	33.4322
rs4849177	T	C	-0.0094822	0.0020642	4.358e-06	-0.000591005	0.00218247	0.89	3.85546e-05	21.1015
rs488673	A	G	0.0099007	0.0020623	1.58e-06	0.00164767	0.00218171	0.45	4.21141e-05	23.0476
rs4899263	A	G	-0.0136243	0.0020211	1.572e-11	-0.00308031	0.00210994	0.11	8.51369e-05	45.4413
rs56336142	T	C	-0.0173069	0.002439	1.286e-12	-0.00275926	0.00258359	0.23	9.19998e-05	50.3516
rs5760459	C	G	-0.0106691	0.0020396	1.687e-07	0.00209609	0.00212683	0.35	5.12679e-05	27.363
rs6031847	T	C	-0.0103882	0.0022335	3.302e-06	0.00576303	0.00236374	0.023	3.95203e-05	21.6325
rs61798524	A	T	-0.0124169	0.002472	5.087e-07	-0.00152341	0.00255145	0.69	4.72728e-05	25.2306
rs61997636	A	G	0.0134619	0.002911	3.753e-06	-0.000820459	0.00286515	0.84	4.4481e-05	21.3858
rs621216	T	C	0.0130092	0.0027829	2.944e-06	-0.0047905	0.00294148	0.071	3.99226e-05	21.8527
rs62461360	T	C	0.0196169	0.0040795	1.52e-06	-0.00474625	0.00410467	0.24	4.49103e-05	23.1231
rs6535594	A	G	0.0143694	0.0019939	5.74e-13	0.000190552	0.0021033	0.98	9.5038e-05	51.9361
rs6688638	T	C	-0.0099197	0.0020849	1.957e-06	0.000764581	0.00219667	0.81	4.14263e-05	22.6373
rs67339103	A	G	0.0172135	0.0024569	2.451e-12	-0.00518775	0.0025645	0.017	9.19656e-05	49.0865
rs676556	A	G	-0.0114549	0.0024654	3.38e-06	0.00130755	0.00261368	0.41	3.95132e-05	21.5877
rs677888	T	G	-0.0143186	0.0023247	7.299e-10	-0.00473971	0.00245674	0.063	6.93049e-05	37.9372
rs6998967	A	G	-0.0152428	0.0026868	1.401e-08	-0.00186067	0.00282618	0.28	5.88981e-05	32.1853
rs7115200	T	G	-0.0122547	0.0020438	2.021e-09	7.2013e-05	0.00211395	0.93	6.78852e-05	35.9523
rs7204775	T	C	-0.0117517	0.0025536	4.184e-06	-0.00365409	0.00265908	0.23	3.96808e-05	21.1784
rs72919062	A	T	-0.0250548	0.0049362	3.86e-07	-0.00614344	0.0051829	0.31	4.7153e-05	25.7629
rs73065147	T	C	-0.0264326	0.0039274	1.693e-11	0.00303889	0.0041366	0.34	8.27499e-05	45.2968
rs7571154	T	C	-0.0106657	0.0022169	1.502e-06	0.000284819	0.00234392	0.73	4.23581e-05	23.1465
rs7597336	A	G	-0.0199876	0.0029934	2.434e-11	0.000871466	0.00315431	0.91	8.14497e-05	44.5851
rs76027714	A	G	0.0234446	0.0038402	1.027e-09	0.00362912	0.00403643	0.46	6.98312e-05	37.2715
rs76066993	A	G	0.0198766	0.0042285	2.594e-06	-0.00566843	0.00448332	0.26	4.03703e-05	22.0958
rs7798358	A	G	0.0112991	0.0021847	2.317e-07	-0.00662653	0.00231069	0.0036	4.88779e-05	26.7487
rs77990632	T	C	-0.020088	0.0043745	4.388e-06	0.00277042	0.00437601	0.38	4.12281e-05	21.087
rs780820	A	G	0.0138518	0.0029415	2.488e-06	-0.00878834	0.00309974	0.0055	4.05189e-05	22.1755
rs7812843	A	G	-0.0116995	0.0019827	3.616e-09	-0.00172896	0.00209808	0.49	6.36134e-05	34.8192
rs78444298	A	G	-0.0473471	0.0075067	2.839e-10	-0.00594133	0.00763646	0.46	7.5525e-05	39.782
rs7927901	A	G	-0.011833	0.0025192	2.639e-06	0.00311903	0.00264072	0.18	4.14104e-05	22.0629
rs79488373	T	C	-0.0288185	0.0056075	2.758e-07	-0.00239996	0.0055214	0.57	5.2413e-05	26.4121
rs8081754	A	G	-0.0130092	0.0024117	6.883e-08	0.000448739	0.00254696	0.75	5.31603e-05	29.0973
rs870526	T	C	-0.0092806	0.0019873	3.013e-06	0.000832839	0.00209829	0.54	3.98427e-05	21.8084
rs964184	C	G	-0.0134178	0.0029009	3.74e-06	-0.00239007	0.00308047	0.59	3.90855e-05	21.3942
rs9800553	A	G	0.0110736	0.0023314	2.036e-06	0.00321254	0.0024244	0.28	4.22696e-05	22.5602
rs988712	T	G	-0.0131747	0.0023395	1.788e-08	-0.000458029	0.00247174	0.83	5.81345e-05	31.7127

## Sheet: MAU
SNP	Effect_allele	Other_allele	Exposure (MAU)			Outcome (mtDNA-CN)			R2	F-statistic
			Beta	SE	pval	Beta	SE	pval
rs10032549	A	G	0.0428	0.0067	1.424e-10	-0.00321983	0.0021017	0.14	0.000117491	40.8071
rs10162723	T	C	0.0404	0.0078	1.87e-07	0.00334805	0.00245622	0.16	7.72634e-05	26.8269
rs10187034	T	C	0.0503	0.0096	1.448e-07	-0.00137783	0.0030128	0.61	7.90452e-05	27.4531
rs10424248	A	C	-0.0322	0.0068	2.406e-06	0.00133631	0.00215491	0.46	6.45628e-05	22.4229
rs10783580	A	G	0.0362	0.0073	6.107e-07	0.000544229	0.00228174	0.59	7.08039e-05	24.5906
rs10933	T	C	-0.0322	0.0069	2.993e-06	-0.00135803	0.00210459	0.62	6.45492e-05	21.7776
rs112430120	A	C	-0.0676	0.0144	2.507e-06	-0.00691985	0.00460545	0.087	6.35189e-05	22.0377
rs112607182	T	C	0.0758	0.0139	4.856e-08	0.0101734	0.00412392	0.0097	9.58246e-05	29.7376
rs115695318	A	T	-0.0702	0.0149	2.401e-06	0.0051657	0.00473454	0.23	6.81702e-05	22.1972
rs11753309	A	C	0.0829	0.0162	2.912e-07	0.00844349	0.00508146	0.49	8.27715e-05	26.1864
rs1337526	A	G	-0.0677	0.0083	3.347e-16	0.00560621	0.00262897	0.023	0.000191567	66.5302
rs13411109	A	G	0.0376	0.0069	5.932e-08	-0.00543072	0.00212863	0.0069	8.80125e-05	29.6944
rs141338202	T	C	0.084	0.0182	3.751e-06	0.00242774	0.00556165	0.69	6.39969e-05	21.3016
rs142588802	A	G	0.1507	0.0314	1.542e-06	-0.0135015	0.00923039	0.19	7.2793e-05	23.0337
rs1672990	A	G	0.0402	0.0076	1.258e-07	-0.00281772	0.00241527	0.29	8.05694e-05	27.9784
rs17035646	A	G	0.043	0.0071	1.404e-09	0.000299581	0.00222939	0.75	0.000106177	36.679
rs17158386	A	G	0.0547	0.0079	5.822e-12	0.000179795	0.00241298	0.8	0.00014209	47.9422
rs17590686	C	G	-0.0448	0.0093	1.405e-06	0.0045964	0.00279121	0.16	6.94872e-05	23.2053
rs17689595	A	G	0.0415	0.0089	3.486e-06	0.000646575	0.00279078	0.99	6.3656e-05	21.7427
rs1773522	A	T	-0.0336	0.0069	1.052e-06	0.00307618	0.00210378	0.18	7.02838e-05	23.7125
rs1815150	T	C	0.0332	0.0067	6.488e-07	0.0035919	0.00211082	0.12	7.07111e-05	24.5541
rs2009733	A	G	-0.0308	0.0067	4.487e-06	0.00203689	0.00209341	0.47	6.22144e-05	21.1324
rs2043538	T	C	-0.0336	0.0071	2.422e-06	-0.00238695	0.00224932	0.28	6.44994e-05	22.3954
rs2070803	A	G	-0.0318	0.0068	2.408e-06	8.04901e-05	0.00211746	0.83	6.2986e-05	21.8693
rs2138034	C	G	-0.0326	0.0069	2.156e-06	-0.00112318	0.00217068	0.52	6.42731e-05	22.3221
rs2277537	A	G	0.0404	0.0068	3.26e-09	0.00136979	0.00215026	0.33	0.000101629	35.2974
rs2470893	T	C	0.0441	0.0072	1.213e-09	-4.72667e-05	0.00222508	0.65	0.000112714	37.5154
rs2588440	A	G	-0.0455	0.007	7.314e-11	0.00100319	0.00220526	0.72	0.000121646	42.2498
rs2603796	A	G	0.033	0.007	2.628e-06	-0.00681828	0.00221472	0.0025	6.3994e-05	22.2244
rs28601761	C	G	0.0385	0.007	3.847e-08	-0.00624536	0.00214944	0.0028	8.96585e-05	30.2498
rs28797	A	G	0.0335	0.0073	4.393e-06	0.00321019	0.00226692	0.086	6.10521e-05	21.0592
rs34529680	T	C	-0.0521	0.0114	4.674e-06	0.00907464	0.00358724	0.0063	6.01418e-05	20.8864
rs3741378	T	C	-0.0474	0.0097	1.013e-06	9.13491e-05	0.00304789	0.96	6.87543e-05	23.8787
rs4312351	T	C	0.0411	0.0075	4.101e-08	-0.000240835	0.00235916	0.84	8.64664e-05	30.0302
rs4641276	T	C	-0.0416	0.0078	1.114e-07	-0.00228366	0.00246755	0.44	8.1899e-05	28.4443
rs4712065	T	C	0.0327	0.0071	3.595e-06	0.000404162	0.00222554	0.83	6.12783e-05	21.2117
rs4899263	A	G	-0.0404	0.0069	3.8e-09	-0.00308031	0.00210994	0.11	0.000101607	34.2817
rs55773739	A	G	0.0473	0.0097	1.019e-06	-0.000723333	0.00295254	0.69	7.0478e-05	23.7781
rs55932961	A	G	-0.0466	0.0086	6.02e-08	0.0050942	0.0026938	0.076	8.45575e-05	29.3611
rs59464125	A	G	0.0317	0.0069	3.888e-06	-0.00728753	0.00209731	0.0024	6.35506e-05	21.1066
rs6142609	A	G	-0.0324	0.0068	2.04e-06	0.00612156	0.00214703	0.0075	6.53688e-05	22.7023
rs62370442	T	G	-0.0553	0.0121	4.958e-06	-0.00389326	0.00370089	0.45	6.19888e-05	20.887
rs6535594	A	G	0.0431	0.0067	1.141e-10	0.000190552	0.0021033	0.98	0.000119143	41.3811
rs67339103	A	G	0.0554	0.0083	2.103e-11	-0.00518775	0.0025645	0.017	0.000132042	44.5513
rs677888	T	G	-0.0427	0.0078	4.09e-08	-0.00473971	0.00245674	0.063	8.62873e-05	29.9684
rs6922396	T	C	0.0332	0.0068	9.866e-07	0.000864063	0.00213575	0.65	6.88804e-05	23.8372
rs6968865	A	T	-0.0419	0.0068	8.225e-10	0.00115724	0.00214797	0.79	0.000109324	37.9671
rs700231	T	C	0.0357	0.0068	1.316e-07	-0.00243506	0.00212985	0.26	7.93598e-05	27.5623
rs72714327	T	C	0.0834	0.0179	3.299e-06	0.00223273	0.00551965	0.58	6.79632e-05	21.7082
rs72999622	T	C	-0.1234	0.0264	2.85e-06	0.0133493	0.00845011	0.065	6.37664e-05	21.8484
rs73065147	T	C	-0.0684	0.0129	1.188e-07	0.00303889	0.0041366	0.34	8.09509e-05	28.1145
rs73419149	A	T	-0.0473	0.0087	4.876e-08	0.00342328	0.00273439	0.14	8.51071e-05	29.5584
rs7583481	A	G	0.0369	0.008	4.153e-06	-0.00107451	0.00246499	0.93	6.30595e-05	21.275
rs7652384	T	C	-0.0436	0.0092	1.969e-06	0.00376892	0.00290025	0.27	6.4734e-05	22.4592
rs7786992	A	G	-0.0761	0.0155	8.797e-07	-0.0039502	0.00497995	0.54	6.94064e-05	24.1048
rs78936062	A	T	-0.1612	0.011	7.026e-49	0.000296932	0.00343897	0.75	0.000622158	214.754
rs934287	A	G	-0.0399	0.0085	3e-06	0.00448231	0.00269158	0.078	6.34449e-05	22.0346

## Sheet: KIM-1
SNP	Effect_allele	Other_allele	Exposure (KIM-1)			Outcome (mtDNA-CN)			R2	F-statistic
			Beta	SE	pval	Beta	SE	pval
rs112512316	C	T	-1.1079	0.147	2.40943e-14	-0.00668154	0.0127497	0.69	0.0164606	56.7689
rs118037027	T	A	0.3733	0.0843	4.75042e-06	0.00414035	0.0053417	0.56	0.00574443	19.5977
rs12520634	A	G	-0.5101	0.0256	1.2161e-88	-0.00173807	0.00233588	0.32	0.10473	396.803
rs149760782	C	T	-0.4995	0.1117	3.87821e-06	-0.00815681	0.00577538	0.22	0.00585735	19.9852
rs190301282	G	A	0.7795	0.1545	2.26396e-07	0.00683264	0.0108143	0.82	0.00744421	25.4401
rs36060036	T	C	-0.1454	0.0327	4.36437e-06	0.00489392	0.00281748	0.078	0.0057916	19.7596
rs7537573	T	C	0.1885	0.0422	3.96946e-06	0.00581683	0.00221498	0.0062	0.00584441	19.9408

## Sheet: CysC
SNP	Effect_allele	Other_allele	Exposure (CysC)			Outcome (mtDNA-CN)			R2	F-statistic
			Beta	SE	pval	Beta	SE	pval
rs10109414	T	C	0.0465	0.0024	3.391e-82	-0.00120125	0.00212723	0.64	0.00103242	375.389
rs10178946	T	G	0.0182	0.0025	8.617e-13	0.000644479	0.00223579	0.99	0.000145888	52.9981
rs10206899	C	T	-0.0299	0.0029	2.703e-25	0.00478624	0.0025251	0.038	0.000292577	106.303
rs10224002	G	A	0.0555	0.0026	1.68e-99	-0.00172417	0.00230763	0.32	0.0012529	455.656
rs1040360	G	T	0.0187	0.0026	5.611e-13	-0.0044114	0.00228671	0.064	0.000142395	51.729
rs1044261	T	C	0.0496	0.0045	8.661e-28	0.00207974	0.00394566	0.5	0.00033436	121.489
rs10504279	G	T	-0.0131	0.0029	4.977e-06	-9.83015e-05	0.00251264	0.81	5.6175e-05	20.4054
rs1062062	T	C	0.0221	0.0034	1.343e-10	-0.00344516	0.00300934	0.35	0.000116305	42.2498
rs1069217	C	T	0.0128	0.0025	2.751e-07	-0.00245297	0.00219751	0.27	7.21654e-05	26.2143
rs10737256	T	C	-0.017	0.0024	2.293e-12	0.00254699	0.00212889	0.23	0.000138113	50.1733
rs10758782	T	G	-0.0265	0.0051	2.045e-07	-0.00528734	0.00458872	0.26	7.43258e-05	26.9991
rs1076047	C	T	0.0132	0.0027	1.359e-06	-0.00176833	0.00240139	0.5	6.5798e-05	23.9011
rs10797828	A	G	0.0113	0.0024	3.041e-06	-0.000100314	0.00212538	0.98	6.10279e-05	22.1683
rs10813835	T	C	-0.0133	0.0024	4.286e-08	-0.0032263	0.00215045	0.15	8.45405e-05	30.7099
rs10821887	T	C	0.0159	0.0024	2.389e-11	0.00298643	0.00209218	0.25	0.00012082	43.8904
rs10829605	T	C	0.0155	0.0024	2.575e-10	0.00328012	0.00215234	0.15	0.000114818	41.7098
rs10838681	A	G	-0.0199	0.0027	1.184e-13	-0.0003996	0.0023685	0.86	0.000149532	54.3221
rs10852891	A	G	0.0197	0.0031	2.588e-10	0.00805412	0.0027588	0.0017	0.000111168	40.3838
rs10885	T	C	0.0394	0.003	3.13e-39	0.000496196	0.00264135	0.68	0.00047464	172.483
rs10908907	A	G	-0.0202	0.0027	1.674e-13	-0.00543286	0.00241502	0.005	0.000154074	55.9723
rs10912867	A	G	-0.0176	0.0029	9.762e-10	-0.00182131	0.0025064	0.57	0.000101393	36.8321
rs10983320	T	C	-0.0149	0.0024	4.06e-10	-0.00388104	0.00210213	0.076	0.000106102	38.5432
rs11000980	G	A	-0.0183	0.0024	7.411e-14	0.000331612	0.00212602	0.88	0.000160041	58.1403
rs11006437	T	G	0.0137	0.0029	3.432e-06	-0.00626567	0.002569	0.048	6.14383e-05	22.3174
rs11056396	C	T	-0.0309	0.0036	1.374e-17	0.0030781	0.00320971	0.2	0.000202789	73.6732
rs1108343	C	T	-0.0176	0.0025	1.441e-12	0.00029047	0.00219224	0.61	0.000136429	49.5613
rs11108837	A	G	-0.0164	0.0033	5.226e-07	0.00133496	0.00285082	0.56	6.79909e-05	24.6978
rs11118455	T	C	-0.013	0.0026	4.379e-07	0.0041681	0.00226971	0.085	6.88226e-05	24.9999
rs111239279	C	T	-0.0936	0.0091	1.248e-24	0.0123014	0.0079738	0.078	0.000291181	105.795
rs11128111	C	T	0.0146	0.0025	5.521e-09	0.00125296	0.00211794	0.41	9.3887e-05	34.1054
rs113894352	A	G	-0.0323	0.0066	9.144e-07	-0.0071176	0.00574808	0.18	6.5934e-05	23.9505
rs1143670	G	A	0.0215	0.0024	2.136e-19	0.000707151	0.00209948	0.5	0.000220892	80.2513
rs11556924	T	C	-0.0167	0.0025	1.073e-11	-0.000597094	0.00215055	0.95	0.000122834	44.6222
rs11557049	T	C	0.0325	0.0048	1.917e-11	-0.000929445	0.00422139	0.89	0.000126197	45.8439
rs11581460	A	G	-0.0113	0.0025	4.278e-06	-0.0020927	0.0021532	0.41	5.62436e-05	20.4303
rs11583319	G	A	0.0159	0.0028	1.392e-08	0.00174644	0.0024611	0.39	8.87688e-05	32.246
rs11603765	C	T	-0.0175	0.003	6.427e-09	-0.00559936	0.00260758	0.0089	9.36728e-05	34.0276
rs11630969	T	C	-0.0211	0.0024	1.906e-18	0.00548568	0.0021213	0.0075	0.000212751	77.293
rs11640962	G	A	0.0366	0.0037	8.186e-23	0.00350392	0.00333452	0.33	0.000269316	97.849
rs11668633	T	C	-0.0155	0.0027	6.224e-09	-0.00334924	0.00233024	0.081	9.07229e-05	32.9559
rs11676272	G	A	0.0113	0.0024	2.207e-06	0.00184361	0.00209369	0.17	6.10279e-05	22.1683
rs11677172	T	C	-0.03	0.0035	4.113e-18	-0.00350306	0.00302393	0.15	0.000202227	73.469
rs11681642	C	T	-0.0133	0.0026	2.959e-07	0.00167231	0.00212959	0.36	7.20354e-05	26.167
rs11703601	T	C	-0.0154	0.0026	2.763e-09	-0.00146953	0.00228984	0.51	9.65769e-05	35.0826
rs117081694	A	G	-0.0369	0.0066	2.725e-08	0.00986267	0.0057499	0.06	8.60495e-05	31.2581
rs117113238	A	G	-0.0344	0.0043	2.146e-15	0.00070902	0.00374677	0.68	0.000176167	63.9996
rs117291242	T	C	0.0306	0.0064	1.816e-06	0.00345163	0.00557775	0.47	6.29327e-05	22.8602
rs117451470	G	C	-0.0539	0.0109	6.925e-07	0.000508104	0.00936371	0.98	6.73156e-05	24.4524
rs11747675	C	T	0.0127	0.0025	2.746e-07	-0.00076464	0.00216795	0.82	7.10423e-05	25.8063
rs117986340	T	G	0.0322	0.0058	2.583e-08	0.0042134	0.00502198	0.27	8.48476e-05	30.8215
rs11987040	G	A	-0.0183	0.0027	1.278e-11	-0.000339258	0.0023814	0.63	0.000126456	45.938
rs12035608	A	C	-0.0128	0.0025	3.128e-07	-0.00414542	0.00219688	0.08	7.21654e-05	26.2143
rs12089393	G	T	-0.0188	0.003	6.339e-10	0.000431652	0.00270448	0.95	0.000108105	39.2709
rs12108134	T	C	0.0155	0.0024	1.347e-10	0.00283214	0.00213089	0.2	0.000114818	41.7098
rs12108521	C	G	0.016	0.0029	5.571e-08	0.0044237	0.00242366	0.1	8.3797e-05	30.4398
rs12152522	A	G	0.0273	0.0058	2.843e-06	0.015578	0.00498127	0.00055	6.09907e-05	22.1548
rs12153431	C	T	0.0223	0.0039	7.767e-09	-0.00935167	0.00344375	0.0063	9.00041e-05	32.6948
rs12214995	T	C	0.0117	0.0025	1.725e-06	-0.00146618	0.00215038	0.74	6.02957e-05	21.9023
rs12318839	T	C	-0.0151	0.0025	1.587e-09	-0.000850872	0.00219387	0.97	0.000100427	36.4814
rs12325945	G	C	0.0402	0.0085	1.952e-06	-0.0146498	0.00781615	0.029	6.15755e-05	22.3672
rs12380852	C	T	0.0257	0.0038	1.625e-11	0.00166004	0.00333196	0.88	0.000125911	45.7401
rs12460876	C	T	-0.0296	0.0024	6.1e-34	0.0034166	0.00214598	0.17	0.000418601	152.11
rs12493885	C	G	0.0187	0.0034	4.252e-08	0.00424017	0.00297856	0.24	8.32741e-05	30.2498
rs12507641	C	T	0.0112	0.0024	4.76e-06	0.003899	0.00213818	0.044	5.99526e-05	21.7777
rs1254729	C	T	-0.0186	0.0027	2.362e-12	-0.00208764	0.00235053	0.31	0.000130636	47.4565
rs12623452	T	C	-0.0167	0.0028	1.366e-09	-0.00328346	0.002429	0.16	9.79253e-05	35.5725
rs12702509	A	G	0.0341	0.0028	5.151e-35	-0.00425304	0.00242819	0.096	0.000408165	148.317
rs12796693	C	A	-0.0177	0.0028	2.23e-10	-0.00274858	0.00243781	0.38	0.000110003	39.9602
rs12917707	T	G	-0.0606	0.0031	5.36e-84	0.00466324	0.00272592	0.091	0.00105096	382.137
rs12927956	T	C	0.0308	0.0029	4.441e-27	0.00247866	0.00252593	0.35	0.00031045	112.798
rs12975232	C	T	-0.0203	0.003	6.521e-12	0.0072273	0.00258882	0.014	0.000126042	45.7875
rs13000374	G	A	-0.0187	0.0028	3.038e-11	0.00417331	0.00236604	0.067	0.000122782	44.6031
rs13015552	T	C	0.0197	0.0025	1.199e-15	-0.000159973	0.00215898	0.85	0.000170922	62.0941
rs13106834	G	A	-0.0205	0.0024	5.276e-18	0.000579595	0.00209523	0.48	0.000200825	72.9597
rs13138402	G	T	-0.0171	0.0029	5.977e-09	0.00241531	0.00257606	0.42	9.5714e-05	34.7691
rs13146355	A	G	0.0735	0.0024	1e-200	0.00465363	0.0021015	0.023	0.00257545	937.885
rs13233571	T	C	0.029	0.0036	1.313e-15	-0.00279759	0.00318825	0.46	0.000178622	64.8916
rs13252406	C	T	0.0126	0.0024	2.786e-07	-0.00252425	0.00213951	0.36	7.58763e-05	27.5623
rs13256369	C	T	-0.0188	0.0028	9.899e-12	0.00480102	0.0024101	0.05	0.000124098	45.0814
rs13264187	T	C	-0.0193	0.0027	6.637e-13	0.00139571	0.00224209	0.66	0.000140652	51.0957
rs13294683	T	C	0.0185	0.004	3.479e-06	0.000178488	0.00349871	0.94	5.88869e-05	21.3905
rs13302651	C	T	-0.0225	0.0046	9.277e-07	-0.00222685	0.00399295	0.74	6.5863e-05	23.9247
rs1390696	A	G	-0.0145	0.0026	4.604e-08	-0.004827	0.00223788	0.038	8.56195e-05	31.1019
rs1394125	A	G	0.0319	0.0025	7.672e-38	0.00201992	0.00218239	0.43	0.000448051	162.817
rs1458038	T	C	-0.0177	0.0026	2.652e-11	0.00334712	0.00231428	0.084	0.000127575	46.3444
rs1474347	A	C	-0.0129	0.0024	1.156e-07	0.00169991	0.00212234	0.72	7.95322e-05	28.8905
rs1483840	G	A	-0.0185	0.0024	8.155e-15	0.00147751	0.00210481	0.74	0.000163558	59.4181
rs151245	T	G	0.0183	0.0024	6.138e-14	-0.00339918	0.00214489	0.099	0.000160041	58.1403
rs1538816	T	C	-0.0137	0.0024	1.128e-08	0.00369844	0.00211116	0.072	8.97016e-05	32.5849
rs1551210	T	C	-0.0163	0.0024	1.481e-11	-0.00422356	0.00212777	0.063	0.000126975	46.1265
rs1551562	G	A	0.0149	0.0029	2.968e-07	0.00262276	0.00251169	0.22	7.26718e-05	26.3982
rs1553350	G	A	0.0157	0.0026	2.595e-09	0.000117115	0.00233053	0.87	0.000100376	36.4628
rs1563631	T	C	-0.0174	0.0026	1.349e-11	0.00532067	0.0022545	0.0084	0.000123287	44.7867
rs1610330	C	T	-0.0139	0.0026	1.256e-07	-0.00244249	0.00230504	0.36	7.86809e-05	28.5812
rs16853722	C	T	0.0234	0.0036	6.737e-11	0.00719125	0.00316266	0.016	0.000116305	42.2498
rs16874052	G	A	-0.0321	0.0055	5e-09	-0.00157709	0.00494576	0.83	9.37702e-05	34.063
rs16880741	G	A	-0.0273	0.0039	1.751e-12	-0.00069627	0.00344713	0.74	0.000134883	48.9997
rs1693572	G	A	0.0153	0.0033	4.672e-06	-0.00017527	0.00295395	0.95	5.91766e-05	21.4957
rs16972495	C	A	-0.0195	0.0031	2.115e-10	0.000292403	0.00270589	0.68	0.000108923	39.5679
rs17004785	C	G	0.0188	0.0039	1.175e-06	0.00680519	0.00340022	0.027	6.39704e-05	23.2372
rs17122159	T	C	0.0227	0.0031	1.549e-13	0.000331599	0.00271023	0.96	0.0001476	53.6199
rs17151639	G	A	-0.0209	0.0027	6.32e-15	-0.000793622	0.00234896	0.74	0.000164935	59.9187
rs17179078	A	G	0.0173	0.0026	5.584e-11	-0.00279292	0.00231872	0.19	0.000121875	44.2734
rs17189719	G	A	0.0416	0.0039	7.156e-27	0.00263448	0.00344513	0.61	0.000313143	113.777
rs17206359	G	A	0.0174	0.0025	6.964e-12	-0.000206675	0.00224225	0.72	0.000133346	48.4413
rs17217119	G	A	-0.0387	0.003	1.957e-38	-0.00133377	0.00263331	0.38	0.000457932	166.409
rs17322173	C	T	0.0372	0.0038	4.057e-22	0.00314101	0.00338608	0.33	0.00026377	95.8333
rs17362465	T	C	-0.019	0.0041	2.75e-06	-0.00785111	0.00354691	0.046	5.912e-05	21.4752
rs17391694	T	C	0.0319	0.0035	7.005e-20	0.00236685	0.00303811	0.2	0.000228648	83.0697
rs17420882	G	T	0.0196	0.0027	2.189e-13	-0.00299278	0.00233709	0.14	0.000145058	52.6966
rs17512836	C	T	-0.0501	0.0076	4.35e-11	0.000189748	0.0065994	0.81	0.000119624	43.4556
rs1757915	A	G	-0.0174	0.0025	2.218e-12	0.000671624	0.00218832	0.7	0.000133346	48.4413
rs1765781	C	T	-0.0151	0.0025	7.88e-10	-0.00047131	0.00216504	0.78	0.000100427	36.4814
rs17660791	C	T	-0.0147	0.0024	1.673e-09	0.000899544	0.002132	0.74	0.000103273	37.5154
rs17665274	C	T	0.0155	0.0032	1.67e-06	-0.00100556	0.00279045	0.78	6.45886e-05	23.4618
rs1769259	T	C	0.0211	0.0046	4.239e-06	0.00560513	0.00402383	0.23	5.79222e-05	21.0401
rs17713396	T	C	0.0272	0.0025	1.149e-27	0.000440327	0.00219873	0.75	0.000325789	118.374
rs17767419	T	C	0.0262	0.0026	2.398e-24	0.00451094	0.00225504	0.042	0.000279483	101.544
rs1786683	C	A	-0.0167	0.0032	1.951e-07	0.000179017	0.00285916	0.88	7.49758e-05	27.2352
rs17883331	A	G	-0.0147	0.0031	1.807e-06	-0.0011503	0.00264395	0.64	6.19021e-05	22.4858
rs1799796	C	T	0.013	0.0026	3.291e-07	-0.0015814	0.00224245	0.69	6.88226e-05	24.9999
rs1801251	A	G	-0.0188	0.0025	3.149e-14	-0.00431502	0.00217739	0.08	0.000155664	56.5501
rs1801265	A	G	-0.0182	0.0029	2.466e-10	0.00224125	0.00254489	0.45	0.000108423	39.3862
rs1860158	T	C	0.0184	0.0026	2.107e-12	-0.00349128	0.00232128	0.13	0.000137864	50.0826
rs1860968	A	G	-0.0122	0.0024	4.012e-07	0.00256408	0.00210538	0.24	7.11356e-05	25.8401
rs1871045	T	C	0.0135	0.0024	3.226e-08	-0.00164083	0.00216472	0.56	8.7102e-05	31.6405
rs187355703	G	C	0.0841	0.008	1.023e-25	-0.0134058	0.00669328	0.1	0.000304159	110.512
rs1884429	C	T	-0.0184	0.0029	4.627e-10	8.88844e-05	0.00247782	0.85	0.000110818	40.2566
rs1893990	T	C	0.0203	0.0024	1.765e-17	0.00333478	0.00209978	0.077	0.000196927	71.543
rs190271845	C	T	0.0445	0.0095	3.116e-06	-0.00295558	0.00841182	0.73	6.04042e-05	21.9417
rs1915747	G	A	0.0117	0.0024	1.019e-06	-0.00193434	0.00210416	0.22	6.54247e-05	23.7655
rs1936806	T	C	-0.0119	0.0025	2.106e-06	0.000601202	0.00210958	0.52	6.23746e-05	22.6575
rs1979675	C	T	0.0132	0.0026	6.014e-07	0.000327695	0.00230726	0.75	7.09563e-05	25.775
rs1984470	A	G	0.0178	0.0024	6.226e-14	0.00327139	0.00210211	0.15	0.000151416	55.0066
rs2008843	C	T	0.0182	0.0029	2.927e-10	0.00252588	0.00253459	0.31	0.000108423	39.3862
rs2068888	A	G	0.0209	0.0024	2.188e-18	0.002678	0.00210503	0.26	0.000208737	75.8347
rs2151673	A	G	0.0121	0.0024	4.673e-07	0.000507302	0.00211411	0.75	6.99743e-05	25.4183
rs2229357	A	G	-0.0311	0.0028	1.532e-28	0.00105922	0.00244564	0.5	0.00033953	123.368
rs223334	G	A	-0.0251	0.0024	4.315e-26	-0.0018617	0.00209695	0.38	0.000301034	109.376
rs2237886	T	C	-0.0221	0.0039	1.574e-08	-0.00135924	0.00343747	0.87	8.8397e-05	32.1109
rs2239842	G	A	0.0163	0.0025	1.218e-10	0.00376265	0.00221757	0.047	0.000117021	42.5102
rs224029	C	T	-0.0194	0.0024	1.301e-15	0.00198715	0.00213548	0.2	0.000179855	65.3399
rs2271322	A	T	0.0186	0.0026	5.777e-13	0.00281208	0.00228407	0.26	0.000140877	51.1772
rs2273378	G	A	-0.1639	0.0037	1e-200	-0.00103	0.00337435	0.86	0.00537323	1962.24
rs2287918	G	A	0.0142	0.0027	2.169e-07	0.00198463	0.00238952	0.45	7.61442e-05	27.6597
rs2295395	G	A	0.0142	0.0026	7.494e-08	-0.00304321	0.00231225	0.28	8.21136e-05	29.8282
rs2302694	A	G	0.0278	0.0039	5.576e-13	-0.00199673	0.00343986	0.45	0.000139869	50.811
rs2306899	T	C	-0.0158	0.0028	1.431e-08	0.00112276	0.00244533	0.45	8.76558e-05	31.8417
rs2398151	T	C	0.0131	0.0027	1.522e-06	0.00199261	0.0024116	0.56	6.48049e-05	23.5403
rs2403151	C	T	0.0178	0.0028	1.558e-10	0.0020416	0.00246611	0.51	0.000111249	40.413
rs2439516	C	T	0.0119	0.0026	4.033e-06	-0.000105933	0.00226582	0.9	5.76691e-05	20.9481
rs2516440	A	G	-0.024	0.0026	1.481e-20	0.00449329	0.00228015	0.23	0.000234528	85.2066
rs2633443	A	G	0.0137	0.0024	1.186e-08	-5.04244e-05	0.00209753	0.8	8.97016e-05	32.5849
rs2636319	A	C	-0.0149	0.0024	5.382e-10	0.00130278	0.00210693	0.57	0.000106102	38.5432
rs2652805	G	A	-0.0246	0.0027	1.736e-20	-0.00238995	0.0022438	0.33	0.000228488	83.0119
rs267738	G	T	-0.0337	0.0029	4.447e-31	0.00366679	0.00253191	0.064	0.000371641	135.04
rs2701678	G	A	0.0224	0.0028	1.077e-15	0.00360494	0.00246824	0.081	0.000176167	63.9996
rs2738265	G	C	-0.0131	0.0024	3.857e-08	2.56184e-05	0.00210453	0.73	8.20172e-05	29.7932
rs2740192	T	C	-0.0159	0.0031	3.733e-07	0.00352212	0.00274347	0.14	7.24203e-05	26.3068
rs2790440	A	G	-0.0144	0.0024	1.426e-09	-0.000259343	0.00209784	0.75	9.91015e-05	35.9998
rs2834301	A	G	-0.0223	0.0026	2.943e-17	-0.00236194	0.00232643	0.22	0.000202486	73.5632
rs28929474	T	C	0.0775	0.0086	2.635e-19	0.0147855	0.00752843	0.065	0.000223527	81.209
rs28930677	T	C	0.0746	0.0057	1.197e-39	0.00151207	0.00497183	0.68	0.00047135	171.287
rs293916	C	T	-0.0179	0.0038	1.877e-06	-0.00159174	0.0032911	0.78	6.10848e-05	22.1889
rs2972387	C	T	-0.011	0.0024	4.787e-06	-0.0055017	0.00210572	0.013	5.78307e-05	21.0068
rs2976178	G	C	-0.0128	0.0028	4.672e-06	0.003538	0.00246211	0.25	5.75307e-05	20.8978
rs301805	G	T	0.0129	0.0024	1.057e-07	0.00276817	0.00212397	0.069	7.95322e-05	28.8905
rs3197999	A	G	-0.0191	0.0027	5.619e-13	0.00617208	0.00232175	0.0093	0.000137753	50.0422
rs333166	C	T	-0.024	0.0041	3.851e-09	-0.000633665	0.00358037	0.99	9.43267e-05	34.2651
rs333947	A	G	0.0347	0.0033	2.154e-25	0.002278	0.00293389	0.45	0.000304312	110.568
rs340005	A	G	0.0154	0.0024	2.796e-10	0.00205591	0.00215844	0.31	0.000113342	41.1734
rs34347800	A	G	-0.0175	0.0027	1.566e-10	0.00155135	0.00241838	0.63	0.000115643	42.0094
rs35094336	A	G	-0.0234	0.0047	5.573e-07	-0.000424852	0.00410879	0.97	6.82381e-05	24.7876
rs35170094	T	C	0.0126	0.0026	1.266e-06	-0.000608052	0.00229434	0.75	6.46527e-05	23.4851
rs35266644	A	C	-0.0142	0.0024	2.37e-09	-7.86439e-05	0.00209757	0.84	9.6368e-05	35.0068
rs35519487	A	G	0.0186	0.0026	3.251e-13	-0.00211539	0.0022408	0.28	0.000140877	51.1772
rs35667547	C	G	0.0197	0.0036	5.373e-08	0.00861606	0.00315109	0.0072	8.24351e-05	29.9451
rs35944915	A	G	0.0303	0.0061	7.371e-07	0.00470987	0.00533801	0.28	6.7923e-05	24.6731
rs35981845	G	A	0.0184	0.0025	2.27e-13	0.000877322	0.00222568	0.56	0.000149112	54.1693
rs370799	G	A	-0.0162	0.0025	4.703e-11	0.00250559	0.00217089	0.37	0.00011559	41.9902
rs3769598	G	A	-0.0169	0.0034	7.688e-07	-0.00891366	0.00298267	0.0014	6.80153e-05	24.7066
rs3772219	C	A	-0.0124	0.0025	9.794e-07	-6.35086e-05	0.00223549	0.78	6.77259e-05	24.6015
rs3780582	T	C	-0.0148	0.0032	3.029e-06	0.00134878	0.00281995	0.7	5.88869e-05	21.3905
rs3851349	T	G	-0.016	0.0031	2.32e-07	-0.00162848	0.00272498	0.39	7.3334e-05	26.6388
rs3925584	C	T	-0.0387	0.0024	1.925e-58	-0.00114979	0.00210239	0.63	0.000715335	260.014
rs399102	T	C	-0.0152	0.0024	4.402e-10	0.00364214	0.00213191	0.11	0.000110417	40.1109
rs4014195	G	C	0.0333	0.0025	3.674e-40	0.000353851	0.00220506	1	0.000488222	177.421
rs4075958	A	G	0.0509	0.0027	7.018e-79	-0.00539363	0.00237808	0.022	0.000977471	355.39
rs4246215	T	G	-0.0196	0.0025	4.922e-15	0.000486821	0.00218441	0.67	0.000169192	61.4653
rs4252665	T	C	0.0317	0.0061	1.636e-07	-0.00882132	0.00531137	0.12	7.43442e-05	27.0058
rs4291201	G	A	0.0297	0.0026	6.309e-30	0.000359166	0.00230834	0.78	0.000359113	130.486
rs4380480	T	C	0.0124	0.0024	2.066e-07	5.62845e-05	0.00210017	0.94	7.34869e-05	26.6943
rs4405320	G	A	0.0152	0.0032	1.489e-06	0.00378811	0.00278559	0.13	6.21128e-05	22.5624
rs4434138	G	A	-0.0118	0.0024	9.399e-07	0.000746064	0.00210492	0.86	6.65477e-05	24.1735
rs4459768	A	G	-0.0195	0.003	4.646e-11	0.000221256	0.00261721	0.63	0.000116305	42.2498
rs4486425	C	T	-0.0221	0.0025	1.158e-18	-0.0032856	0.00219955	0.17	0.000215096	78.1452
rs4509857	T	C	0.014	0.0026	6.145e-08	-0.000535408	0.00227434	0.92	7.9817e-05	28.9939
rs45467396	G	A	-0.0585	0.0087	1.447e-11	0.00644322	0.00753888	0.34	0.000124463	45.2138
rs45604939	G	A	-0.0655	0.0047	1.131e-43	0.00254121	0.00411252	0.55	0.000534411	194.216
rs4566892	T	C	-0.0216	0.0034	1.079e-10	0.00158134	0.00294628	0.91	0.000111102	40.3596
rs4582112	G	A	-0.0203	0.0024	5.224e-17	0.00171222	0.00214	0.42	0.000196927	71.543
rs4648807	C	T	-0.0124	0.0024	3.227e-07	0.00276067	0.00213954	0.26	7.34869e-05	26.6943
rs4722511	A	C	0.018	0.0026	5.769e-12	4.49657e-05	0.00231001	0.75	0.000131936	47.9287
rs4728142	A	G	0.0379	0.0024	1.792e-56	-0.00189368	0.002108	0.4	0.000686086	249.375
rs4744712	C	A	-0.0261	0.0024	4.825e-27	0.00110511	0.00214314	0.66	0.00032549	118.265
rs4800149	A	C	0.0142	0.003	2.483e-06	0.00268712	0.00265383	0.35	6.16777e-05	22.4043
rs4809370	T	C	-0.0155	0.0024	1.734e-10	-0.00249603	0.00213744	0.31	0.000114818	41.7098
rs4888175	T	C	0.0118	0.0025	2.261e-06	0.00341977	0.00219865	0.11	6.13307e-05	22.2783
rs4962696	G	A	0.0372	0.0027	8.472e-43	0.00326845	0.00237816	0.38	0.000522339	189.826
rs496674	A	G	0.024	0.0024	6.777e-23	0.00270698	0.00214164	0.31	0.000275233	99.9994
rs4970459	T	C	-0.0154	0.0029	9.363e-08	-0.00599763	0.00253469	0.022	7.76305e-05	28.1996
rs4984895	C	T	0.0129	0.0024	7.984e-08	-0.00238345	0.00212361	0.41	7.95322e-05	28.8905
rs504215	T	G	-0.0127	0.0025	2.955e-07	0.00282988	0.00218345	0.21	7.10423e-05	25.8063
rs523398	T	C	0.0116	0.0024	1.072e-06	-0.00447942	0.00209587	0.048	6.43111e-05	23.361
rs551225	A	G	0.0269	0.0024	1.687e-29	-0.000396492	0.00209873	0.8	0.000345742	125.626
rs551438	C	T	-0.0153	0.0033	2.655e-06	3.76254e-05	0.00284055	0.72	5.91766e-05	21.4957
rs55919125	A	G	0.026	0.0055	2.586e-06	0.00238632	0.00483166	0.58	6.15199e-05	22.347
rs56155954	A	C	0.0139	0.0029	1.573e-06	0.00112689	0.00253528	0.42	6.32451e-05	22.9737
rs56219475	A	G	0.0751	0.0122	7.202e-10	0.00703331	0.0116387	0.4	0.000104312	37.8929
rs569502	C	T	-0.0183	0.0025	4.133e-13	-0.00132776	0.00221319	0.36	0.000147496	53.5821
rs571717	C	T	-0.0184	0.0024	5.175e-14	-0.00187429	0.00215493	0.37	0.000161794	58.7775
rs6048704	T	C	-0.0876	0.0028	1e-200	0.000482542	0.00242636	0.97	0.00268747	978.791
rs6049135	T	C	-0.0736	0.0027	4.01e-163	0.00244554	0.00237715	0.16	0.00204156	743.063
rs6049453	A	G	0.0314	0.0024	1.277e-37	-0.00460328	0.00215199	0.03	0.000471035	171.173
rs60745822	T	C	-0.0366	0.0058	2.723e-10	0.00534023	0.0051117	0.32	0.000109617	39.8202
rs6088109	G	A	0.0226	0.0032	2.085e-12	0.000401749	0.00283384	0.72	0.000137302	49.8786
rs6143035	C	T	-0.0126	0.0027	4.485e-06	0.00180018	0.00242615	0.4	5.99526e-05	21.7777
rs61860014	C	T	-0.0292	0.0061	1.598e-06	-0.00360484	0.00531768	0.44	6.30811e-05	22.9141
rs61931202	G	T	0.0156	0.0027	8.724e-09	0.00361317	0.00235328	0.1	9.18972e-05	33.3825
rs62052820	A	G	0.0291	0.0029	2.072e-24	1.15289e-05	0.0025043	0.84	0.000277134	100.69
rs62092069	A	G	-0.0139	0.0025	1.958e-08	-0.00265894	0.00217168	0.35	8.51007e-05	30.9134
rs62106258	C	T	-0.0407	0.0056	4.837e-13	0.00837309	0.00487663	0.1	0.000145402	52.8215
rs62229409	A	G	0.022	0.0036	9.498e-10	-0.000448076	0.00314129	1	0.000102806	37.3455
rs62428761	A	G	-0.0196	0.0035	3.159e-08	0.000964492	0.00310013	0.78	8.63295e-05	31.3598
rs62519913	T	G	-0.0275	0.0045	9.911e-10	-0.00391222	0.00398983	0.16	0.000102806	37.3455
rs62618693	T	C	-0.047	0.0058	6.532e-16	-0.000286352	0.00505776	0.81	0.000180751	65.6655
rs626277	C	A	-0.0266	0.0024	5.82e-28	-0.00592242	0.00213956	0.0071	0.000338076	122.84
rs646407	G	T	-0.0151	0.0028	6.358e-08	0.0019847	0.00242649	0.48	8.00615e-05	29.0827
rs6565604	A	G	-0.0129	0.0024	6.913e-08	0.00497087	0.00210472	0.015	7.95322e-05	28.8905
rs6580598	G	A	-0.0166	0.0029	1.841e-08	0.00151756	0.00259113	0.56	9.0199e-05	32.7656
rs6685648	C	T	0.0196	0.0026	1.862e-14	6.11871e-05	0.0022563	1	0.000156429	56.8281
rs6705285	T	G	-0.0123	0.0024	3.844e-07	-0.00375637	0.0021148	0.084	7.23064e-05	26.2655
rs6714433	A	G	-0.0122	0.0024	5.251e-07	-0.00251427	0.00213409	0.43	7.11356e-05	25.8401
rs675209	C	T	0.0295	0.0027	2.071e-28	0.000228215	0.00236056	0.8	0.000328545	119.375
rs675605	C	G	-0.0137	0.0026	1.86e-07	0.00357475	0.00231587	0.16	7.64332e-05	27.7646
rs67724326	G	A	0.0167	0.0031	8.61e-08	-0.00309589	0.00275636	0.12	7.98906e-05	29.0207
rs6805563	A	G	-0.0182	0.0024	5.813e-14	-0.00595807	0.00211489	0.0078	0.000158297	57.5066
rs6826837	A	G	0.012	0.0025	1.836e-06	-0.00203516	0.00221947	0.51	6.34272e-05	23.0399
rs686364	G	A	0.0137	0.0028	9.584e-07	-0.00297919	0.00246696	0.099	6.59048e-05	23.9399
rs6891221	A	G	-0.0158	0.0024	3.796e-11	2.38054e-05	0.00209855	0.99	0.000119306	43.34
rs6894631	T	C	0.0157	0.0032	1.035e-06	0.00525023	0.00285877	0.064	6.62661e-05	24.0712
rs689931	A	G	-0.0185	0.0036	2.5e-07	-0.00375189	0.0031198	0.14	7.26989e-05	26.408
rs6917325	C	T	0.0197	0.0024	2.672e-16	-0.00469262	0.00212155	0.025	0.00018546	67.3764
rs6940	T	A	0.0224	0.0035	2.126e-10	-0.00459444	0.00312135	0.093	0.000112754	40.9598
rs6998446	G	A	0.0116	0.0024	1.212e-06	-0.00510509	0.00209871	0.02	6.43111e-05	23.361
rs700233	A	G	0.0234	0.0024	5.621e-22	0.00230117	0.00214077	0.33	0.000261647	95.062
rs700752	G	C	0.0309	0.0025	2.383e-35	0.00455479	0.00220114	0.049	0.000420412	152.769
rs7035049	A	G	-0.0135	0.0025	4.198e-08	-0.00293784	0.00214295	0.12	8.02737e-05	29.1598
rs7075982	G	T	-0.0172	0.0029	5.255e-09	0.00114268	0.00259405	0.92	9.68366e-05	35.177
rs7115054	G	A	0.0244	0.0027	3.822e-20	0.0034415	0.00234317	0.086	0.000224789	81.6676
rs7163788	G	A	0.0204	0.0025	6.612e-16	0.00216258	0.00223571	0.4	0.000183283	66.5852
rs7202116	G	A	0.0228	0.0024	8.257e-21	-0.000671105	0.00214571	0.53	0.000248405	90.2495
rs7208848	T	C	-0.0218	0.0026	1.431e-16	-0.000554654	0.00232209	0.75	0.00019351	70.3014
rs7234029	G	A	0.0166	0.0032	2.092e-07	0.0015196	0.00284447	0.52	7.40806e-05	26.91
rs72749953	T	C	0.0152	0.0031	7.997e-07	0.00170203	0.00266107	0.37	6.61844e-05	24.0415
rs72791028	T	A	-0.0248	0.0052	1.46e-06	0.00152249	0.00446653	0.62	6.26167e-05	22.7454
rs72819401	T	C	-0.0531	0.0061	2.924e-18	-0.00457245	0.00534381	0.64	0.000208574	75.7752
rs72821422	T	C	-0.0168	0.0025	1.707e-11	0.000589668	0.00217956	0.5	0.00012431	45.1582
rs73116325	T	C	0.0147	0.0025	3.907e-09	0.00390118	0.0021886	0.14	9.51774e-05	34.5742
rs73185821	T	C	0.0219	0.0045	1.146e-06	0.00226658	0.00393967	0.44	6.52012e-05	23.6843
rs73223554	T	C	0.026	0.0042	5.745e-10	-0.00388082	0.00368484	0.28	0.000105493	38.3218
rs73488277	T	G	0.0179	0.0035	3.567e-07	-0.00232879	0.00309222	0.49	7.20045e-05	26.1558
rs73560545	A	G	0.0177	0.0034	2.249e-07	0.00213862	0.0030176	0.78	7.46066e-05	27.1011
rs74024029	A	C	-0.0733	0.0072	1.5e-24	-0.00528788	0.00666803	0.4	0.000285259	103.643
rs740616	A	G	-0.013	0.0026	6.526e-07	0.00048816	0.00220254	0.88	6.88226e-05	24.9999
rs7483477	G	T	-0.0134	0.0028	1.327e-06	-0.0017667	0.00244763	0.5	6.30503e-05	22.9029
rs74919529	T	C	0.0362	0.0062	5.935e-09	-0.0104974	0.00533569	0.065	9.38456e-05	34.0903
rs75244742	T	C	-0.0814	0.01	5.518e-16	0.00063481	0.00861145	0.71	0.000182385	66.2592
rs75246752	C	G	0.0545	0.0108	4.232e-07	-0.00902638	0.00931585	0.35	7.01029e-05	25.465
rs7565830	G	A	-0.0159	0.0027	2.669e-09	-0.000922574	0.00235653	0.69	9.54654e-05	34.6788
rs76026733	C	T	-0.0282	0.0054	1.353e-07	0.00200953	0.00469633	0.7	7.50756e-05	27.2715
rs7612160	A	C	-0.026	0.0025	3.311e-25	-0.00602847	0.00221251	0.0068	0.000297686	108.159
rs76254937	T	C	-0.0243	0.0052	2.659e-06	0.00583219	0.00462923	0.14	6.01174e-05	21.8375
rs7630771	T	C	0.0257	0.0052	6.77e-07	0.0103037	0.00462653	0.01	6.72436e-05	24.4263
rs7642977	T	C	0.0236	0.0026	6.644e-20	0.00221223	0.00227303	0.35	0.000226777	82.3901
rs76433917	T	C	-0.037	0.0069	7.218e-08	0.00461247	0.00599929	0.32	7.91574e-05	28.7543
rs7713927	G	T	-0.013	0.0026	8.159e-07	-0.0016397	0.00232925	0.5	6.88226e-05	24.9999
rs7716222	A	C	-0.0152	0.0024	2.07e-10	-0.00243545	0.0021094	0.47	0.000110417	40.1109
rs7733024	C	A	-0.0272	0.0048	1.276e-08	0.000192462	0.00423331	0.88	8.8397e-05	32.1109
rs7744005	T	G	0.0208	0.0028	2.59e-13	0.00107772	0.00251488	0.76	0.000151903	55.1834
rs7763581	G	T	-0.0144	0.0024	1.336e-09	0.000988933	0.00209525	0.65	9.91015e-05	35.9998
rs77797709	T	G	0.0162	0.0034	2.332e-06	0.00172245	0.00300785	0.44	6.24979e-05	22.7023
rs7782110	G	A	0.0164	0.0034	1.223e-06	-0.00338102	0.00294929	0.41	6.40505e-05	23.2663
rs7814497	C	T	-0.0214	0.0032	4.141e-11	-0.00055739	0.00288193	0.86	0.00012311	44.7224
rs7832357	G	A	-0.0141	0.0025	2.363e-08	-0.00096477	0.00220703	0.31	8.75671e-05	31.8094
rs78573099	T	C	-0.0528	0.0093	1.492e-08	0.00248674	0.00821905	0.65	8.87328e-05	32.2329
rs78691875	A	C	-0.0536	0.0084	1.581e-10	-0.00742382	0.00725604	0.3	0.000112084	40.7163
rs786921	A	G	-0.0182	0.0024	4.446e-14	-0.000269233	0.00212971	0.67	0.000158297	57.5066
rs7941030	C	T	-0.0195	0.0024	1.322e-15	-0.00060381	0.00215478	0.95	0.000181714	66.0153
rs79453306	G	A	-0.0168	0.0027	7.824e-10	0.000185499	0.00238161	0.94	0.000106577	38.7158
rs79490353	C	T	0.0359	0.0076	2.153e-06	0.0125993	0.0066688	0.054	6.14265e-05	22.3131
rs7957274	C	T	0.016	0.0033	9.52e-07	-0.00426558	0.00269406	0.066	6.4715e-05	23.5077
rs7965883	G	A	0.0168	0.0031	5.299e-08	0.00379451	0.00273208	0.098	8.08501e-05	29.3692
rs7994151	G	A	-0.0169	0.0033	3.211e-07	0.000627003	0.0029279	0.93	7.21996e-05	26.2267
rs8008447	G	T	-0.019	0.0029	5.091e-11	-0.00131306	0.002562	0.54	0.000118163	42.9249
rs80271085	T	C	-0.0293	0.0057	2.13e-07	-0.0027072	0.00492914	0.66	7.27402e-05	26.4231
rs8068318	T	C	-0.018	0.0027	2.503e-11	-0.00228307	0.00237182	0.48	0.000122345	44.4442
rs8068952	C	G	0.0329	0.0029	9.807e-30	-0.00389517	0.00254458	0.29	0.000354211	128.704
rs807603	C	T	-0.034	0.0025	3.18e-43	0.00362224	0.00217558	0.08	0.000508953	184.959
rs8091180	A	G	0.0192	0.0024	1.412e-15	0.000160789	0.00211238	0.99	0.000176167	63.9996
rs833115	A	C	-0.0121	0.0024	4.263e-07	0.00217633	0.00209995	0.32	6.99743e-05	25.4183
rs868351	T	G	0.0244	0.0028	7.128e-18	-0.00355684	0.00250431	0.15	0.000209023	75.9384
rs881858	A	G	0.0405	0.0026	9.185e-56	-0.00158004	0.00227018	0.47	0.000667566	242.639
rs905938	C	T	0.0269	0.0027	2.561e-23	0.00309377	0.00237496	0.16	0.000273199	99.2601
rs921385	T	G	0.0179	0.0026	4.921e-12	0.00428271	0.00228479	0.042	0.000130474	47.3977
rs9258384	A	C	-0.0449	0.006	1.095e-13	0.00866609	0.00525229	0.25	0.00015415	56
rs9316355	G	A	0.017	0.003	1.079e-08	-0.000792265	0.00263879	0.72	8.8397e-05	32.1109
rs932489	A	G	-0.0131	0.0024	4.201e-08	0.00393297	0.0021049	0.095	8.20172e-05	29.7932
rs9381994	C	T	-0.0174	0.0024	3.59e-13	0.0028815	0.00210924	0.18	0.000144688	52.5622
rs9386589	T	C	0.0245	0.0043	1.409e-08	0.000538136	0.00388132	0.98	8.9367e-05	32.4633
rs9456260	T	C	0.0173	0.0034	4.995e-07	-0.00376202	0.00304031	0.095	7.12728e-05	25.89
rs9465741	A	C	-0.0147	0.0025	5.107e-09	4.35004e-05	0.00212217	0.72	9.51774e-05	34.5742
rs9506560	T	C	-0.0111	0.0024	3.583e-06	-0.00280454	0.00209981	0.2	5.88869e-05	21.3905
rs968668	C	A	-0.0187	0.004	3.019e-06	0.00210517	0.0035561	0.38	6.01669e-05	21.8555
rs9790	T	C	0.0189	0.003	2.411e-10	-0.000172364	0.0026346	0.86	0.000109258	39.6898
rs9856997	A	G	-0.0195	0.0027	4.985e-13	-0.00446741	0.00238696	0.041	0.000143582	52.1602
rs9905543	C	T	0.0398	0.0028	2.949e-46	0.00572888	0.00245816	0.06	0.000555942	202.045
rs9911851	A	G	-0.0174	0.0037	2.562e-06	0.00237344	0.00327306	0.33	6.08821e-05	22.1153
