# Supplementary material for: Mitochondrial DNA copy number as a genetic determinant of renal function: insights from bidirectional Mendelian randomization
Source: Ren Fail. 2025 Aug 10;47(1):2542522. doi: 10.1080/0886022X.2025.2542522 (PMC12340955; doi:10.1080/0886022X.2025.2542522)
Supplement: Table S8 MR analysis results of reverse MR analysis based from validation analysis using mtDNA copy number by Longchamps.xlsx [file IRNF_A_2542522_SM9405.xlsx]

## Sheet: validation analysis
Exposure	Outcome	No. of SNPs	Methods	OR	Lower 95% CI	Upper 95% CI	P	MR-Egger intercept (Pleiotropy. P)	Cochran’s Q test	P	Outliers from MRPRESSO
ARF	mtDNA-CN	12	MR Egger	1.011	0.983	1.04	0.445	0.778	11.703	0.386	NA
			Weighted median	1.009	0.99	1.027	0.356
			Inverse variance weighted	1.008	0.994	1.022	0.27
			Simple mode	1.013	0.984	1.044	0.398
			Weighted mode	1.011	0.987	1.037	0.38
			MRPRESSO	1.008	1.004	1.012	0.294
CKD	mtDNA-CN	23	MR Egger	1.011	0.987	1.035	0.379	0.157	22.492	0.431	NA
			Weighted median	1.001	0.984	1.018	0.902
			Inverse variance weighted	0.995	0.984	1.006	0.376
			Simple mode	1.01	0.98	1.041	0.524
			Weighted mode	1.005	0.986	1.025	0.625
			MRPRESSO	0.995	0.993	0.997	0.385
RD	mtDNA-CN	8	MR Egger	1	0.992	1.008	0.961	0.874	1.593	0.979	NA
			Weighted median	0.999	0.993	1.004	0.635
			Inverse variance weighted	1	0.995	1.004	0.866
			Simple mode	0.998	0.99	1.006	0.66
			Weighted mode	0.998	0.991	1.006	0.661
			MRPRESSO	1	0.999	1	0.733
eGFR	mtDNA-CN	478	MR Egger	1.124	0.914	1.382	0.267	0.556	686.581	＜0.001	rs75094798
			Weighted median	1.205	1.041	1.395	0.012
			Inverse variance weighted	1.064	0.965	1.174	0.213
			Simple mode	1.347	0.837	2.166	0.22
			Weighted mode	1.375	1.031	1.833	0.031
			MRPRESSO	1.071	1.066	1.075	0.173
BUN	mtDNA-CN	139	MR Egger	0.955	0.795	1.147	0.62	0.999	223.821	＜0.001	rs838144
			Weighted median	0.96	0.871	1.058	0.407
			Inverse variance weighted	0.955	0.888	1.027	0.213
			Simple mode	0.962	0.786	1.176	0.705
			Weighted mode	0.949	0.825	1.091	0.462
			MRPRESSO	0.944	0.937	0.95	0.116
UACR	mtDNA-CN	127	MR Egger	1.008	0.909	1.117	0.886	0.358	194.913	＜0.001	NA
			Weighted median	0.998	0.945	1.054	0.951
			Inverse variance weighted	0.963	0.928	1	0.05
			Simple mode	1.045	0.925	1.182	0.479
			Weighted mode	1.015	0.936	1.1	0.728
			MRPRESSO	0.963	0.96	0.966	0.052
MAU	mtDNA-CN	57	MR Egger	1.005	0.95	1.064	0.853	0.329	108.849	＜0.001	NA
			Weighted median	0.998	0.974	1.023	0.882
			Inverse variance weighted	0.979	0.959	0.999	0.04
			Simple mode	1.004	0.945	1.066	0.897
			Weighted mode	1	0.967	1.033	0.979
			MRPRESSO	0.979	0.976	0.982	0.045
KIM1	mtDNA-CN	7	MR Egger	1.006	0.987	1.025	0.583	0.902	9.894	0.129	NA
			Weighted median	1.005	0.997	1.013	0.259
			Inverse variance weighted	1.007	0.998	1.016	0.127
			Simple mode	1.008	0.995	1.022	0.267
			Weighted mode	1.004	0.996	1.013	0.35
			MRPRESSO	1.007	1.004	1.01	0.178
CysC	mtDNA-CN	328	MR Egger	0.994	0.967	1.022	0.663	0.316	490.023	＜0.001	NA
			Weighted median	1.006	0.983	1.03	0.602
			Inverse variance weighted	1.006	0.992	1.02	0.398
			Simple mode	1.002	0.946	1.06	0.956
			Weighted mode	0.999	0.972	1.026	0.945
			MRPRESSO	1.006	1.005	1.007	0.399
