# Supplementary material for: Mitochondrial DNA copy number as a genetic determinant of renal function: insights from bidirectional Mendelian randomization
Source: Ren Fail. 2025 Aug 10;47(1):2542522. doi: 10.1080/0886022X.2025.2542522 (PMC12340955; doi:10.1080/0886022X.2025.2542522)
Supplement: Table S3 Instrumental variables used in forward MR analysis from validation analysis using mtDNA copy number by Longchamps.xlsx [file IRNF_A_2542522_SM9403.xlsx]

## Sheet: ARF
SNP	Effect_allele	Other_allele	Exposure (mtDNA-CN)			Outcome (ARF)			R2	F-statistic
			Beta	SE	pval	Beta	SE	pval
rs10411696	G	T	0.0116922	0.00210232	2.7e-08	-0.0120061	0.016826	0.475511	6.63985e-05	30.9309
rs10419397	A	G	0.0322719	0.00230114	1.1e-44	0.00084635	0.0181541	0.962816	0.000422058	196.68
rs10749636	A	G	-0.0153169	0.00247734	6.3e-10	0.0062237	0.020374	0.760006	8.20591e-05	38.2269
rs10758659	G	A	-0.0128822	0.00212329	1.3e-09	0.0277077	0.0168364	0.0998252	7.90168e-05	36.8095
rs11085147	T	C	-0.0914784	0.00363239	6e-140	-0.0192237	0.030218	0.524669	0.00135973	634.235
rs111801459	T	C	-0.0174175	0.00287765	1.4e-09	0.0180264	0.0223113	0.41912	7.86418e-05	36.6348
rs1127787	A	G	0.0188077	0.00279641	1.7e-11	-0.0360563	0.0238084	0.129916	9.71001e-05	45.2343
rs114694170	C	T	-0.0365682	0.00451378	5.4e-16	-0.0913461	0.0364183	0.0121331	0.000140883	65.6333
rs11553699	G	A	-0.0507454	0.00319359	7.5e-57	0.0226244	0.0272553	0.406486	0.000541741	252.484
rs11668201	T	A	0.0150431	0.00268998	2.2e-08	-0.00740801	0.0208213	0.721998	6.71335e-05	31.2734
rs117948349	A	G	0.034522	0.00586304	3.9e-09	-0.0418091	0.0818884	0.609658	7.44228e-05	34.6692
rs11867543	T	C	-0.0184648	0.00304643	1.4e-09	0.00943654	0.024237	0.697021	7.88614e-05	36.7371
rs12005199	A	G	-0.01631	0.00233552	2.9e-12	0.0214623	0.0172567	0.213606	0.000104686	48.7684
rs12052715	G	C	0.0167535	0.00234264	8.6e-13	-0.0297657	0.0191253	0.119623	0.000109785	51.1444
rs12247015	G	A	-0.0421715	0.00212629	1.5e-87	0.0118258	0.017926	0.509446	0.000843759	393.361
rs12426673	T	G	0.0144127	0.00212728	1.2e-11	-0.00660931	0.0173856	0.703827	9.8535e-05	45.9028
rs12498921	T	C	-0.0135212	0.00211405	1.6e-10	0.000311013	0.0167999	0.98523	8.7812e-05	40.907
rs12617719	C	G	-0.0115006	0.00210696	4.8e-08	0.0312643	0.01713	0.0679829	6.39577e-05	29.7938
rs13084580	T	C	-0.0269055	0.00330885	4.2e-16	0.022608	0.0420088	0.590458	0.000141925	66.119
rs1354034	C	T	0.031093	0.00213594	5.3e-48	0.0179191	0.0184606	0.331716	0.000454718	211.907
rs1362214	G	A	-0.0242038	0.00211308	2.2e-30	-0.00743928	0.0169195	0.660163	0.000281582	131.2
rs140522	C	T	0.017329	0.00223411	8.7e-15	-0.0193322	0.0180688	0.284653	0.000129144	60.1639
rs1420472	T	G	-0.0141963	0.00212196	2.2e-11	0.00991056	0.0171373	0.563059	9.60785e-05	44.7584
rs148475745	A	G	-0.0286647	0.00435777	4.8e-11	-0.0317713	0.03727	0.393957	9.28791e-05	43.2678
rs149467613	A	G	0.0273781	0.00498229	3.9e-08	0.0323199	0.0497688	0.51608	6.48205e-05	30.1958
rs151234	C	G	0.0200777	0.00311755	1.2e-10	0.067823	0.0252021	0.00712033	8.90337e-05	41.4762
rs156355	C	T	-0.0244583	0.00215811	9e-30	0.00629186	0.0171141	0.71314	0.000275663	128.441
rs1569419	C	T	-0.0229482	0.00250361	4.9e-20	-0.00712233	0.0183645	0.698141	0.000180334	84.016
rs1613662	A	G	0.0199458	0.00282082	1.5e-12	-0.00825257	0.0257056	0.748178	0.000107324	49.9977
rs1668871	C	T	0.0162782	0.00215158	3.9e-14	-0.0177511	0.0169586	0.295224	0.000122867	57.2395
rs1716505	G	C	0.0132802	0.0022847	6.1e-09	-0.0330632	0.0176179	0.060562	7.2529e-05	33.787
rs1760940	C	A	-0.0270964	0.00243043	7.3e-29	0.00247396	0.0203809	0.903385	0.000266768	124.295
rs17850455	G	C	-0.120511	0.0102457	6.1e-32	-0.0421664	0.0693313	0.543064	0.000296916	138.347
rs1967556	G	T	-0.0228727	0.00210675	1.8e-27	-0.0203816	0.0168353	0.226031	0.000252983	117.871
rs2015599	A	G	-0.0120674	0.00210429	9.8e-09	-0.0150928	0.0168574	0.370614	7.05956e-05	32.8863
rs216195	G	T	-0.0131676	0.002282	7.9e-09	-0.0257985	0.0184842	0.162802	7.14732e-05	33.2951
rs2241942	A	G	0.0138369	0.00246299	1.9e-08	0.0104243	0.0193765	0.590586	6.77509e-05	31.561
rs2245947	T	G	-0.0389612	0.00224471	1.8e-67	0.00220439	0.0183883	0.904578	0.000646332	301.261
rs2252032	C	T	-0.0136607	0.00210425	8.5e-11	0.00204482	0.0168053	0.903155	9.04699e-05	42.1453
rs2290507	A	G	-0.0256207	0.00305485	5e-17	0.0424538	0.0240133	0.0770726	0.000150983	70.3397
rs2422614	T	C	-0.0148912	0.0023709	3.4e-10	-0.0219453	0.0191142	0.250919	8.46814e-05	39.4486
rs2426092	C	A	-0.0123494	0.00210874	4.7e-09	0.0099352	0.017077	0.56071	7.36217e-05	34.296
rs261290	C	T	-0.0125684	0.00220894	1.3e-08	-0.00719703	0.0173015	0.677426	6.94951e-05	32.3735
rs2844484	G	A	0.0173984	0.00215352	6.5e-16	-0.00822619	0.0175939	0.6401	0.000140104	65.2708
rs2853677	A	G	0.0174799	0.00212224	1.8e-16	0.0129023	0.0173395	0.456817	0.000145619	67.8402
rs3087374	A	C	-0.023661	0.00383586	6.9e-10	0.0166086	0.0242708	0.493783	8.16765e-05	38.0486
rs342293	G	C	-0.0345147	0.00210142	1.3e-60	0.00237133	0.0167724	0.887568	0.000578793	269.762
rs34592828	A	G	-0.0321507	0.00505606	2e-10	-0.0607504	0.0429595	0.157323	8.67982e-05	40.4347
rs34894010	G	C	-0.037464	0.00521231	6.6e-13	-0.108335	0.0636704	0.0888485	0.000110895	51.6614
rs35150201	G	T	0.0260886	0.00210284	2.4e-35	0.0211206	0.0169826	0.213623	0.000330322	153.917
rs3818157	A	G	0.021182	0.00212024	1.7e-23	-0.0253073	0.0170659	0.138096	0.000214221	99.8072
rs4284061	A	T	0.0200726	0.0021867	4.3e-20	-0.0449722	0.0170456	0.00833105	0.00018086	84.2611
rs4427713	C	T	0.0119885	0.00211842	1.5e-08	-0.00630719	0.0168737	0.708562	6.87492e-05	32.0261
rs445	T	C	-0.0206652	0.00354645	5.6e-09	-0.0105992	0.0362209	0.769807	7.28873e-05	33.9539
rs4728358	T	C	0.0132439	0.0022691	5.3e-09	0.00910243	0.0185867	0.624327	7.31282e-05	34.0661
rs4814776	A	C	0.036218	0.00223632	5.4e-59	0.00188091	0.0185833	0.919379	0.000562767	262.288
rs4841132	G	A	0.0276263	0.00365357	4e-14	-0.00625833	0.023985	0.794149	0.00012273	57.1753
rs4841773	T	G	-0.0119425	0.00210711	1.4e-08	-0.00206048	0.01697	0.903359	6.8957e-05	32.1229
rs4895441	G	A	-0.0199566	0.00235476	2.4e-17	-0.0077922	0.0177078	0.659906	0.000154172	71.8254
rs4910886	T	G	-0.0225765	0.00221737	2.4e-24	0.023411	0.0170868	0.170649	0.000222501	103.666
rs4916186	G	A	0.0129705	0.00210277	6.9e-10	-0.0177759	0.0168713	0.292059	8.16745e-05	38.0477
rs55823018	T	C	0.0130949	0.00225298	6.2e-09	-0.00745215	0.0185502	0.687884	7.25188e-05	33.7822
rs56116444	G	T	0.0250064	0.00397992	3.3e-10	-0.0470874	0.044017	0.284729	8.4744e-05	39.4777
rs5745587	G	A	-0.0255866	0.00273731	9e-21	0.000307434	0.0186705	0.986862	0.000187537	87.3726
rs59488041	A	T	0.0238	0.00307052	9.1e-15	-0.00446751	0.0205536	0.827928	0.000128963	60.0798
rs61691222	T	C	-0.0168526	0.00244784	5.8e-12	-0.0370567	0.0212824	0.0816507	0.000101746	47.3986
rs62128105	T	C	-0.0511864	0.00812899	3e-10	-0.164501	0.120938	0.173763	8.51121e-05	39.6492
rs62641680	A	G	0.107204	0.00625313	7e-66	-0.067235	0.0533851	0.207873	0.000630587	293.917
rs6425521	A	C	-0.0217405	0.00264178	1.9e-16	-0.00617802	0.0203341	0.761262	0.00014537	67.7242
rs655029	A	G	0.0140524	0.00233515	1.8e-09	0.00567031	0.0190031	0.765406	7.77374e-05	36.2134
rs6580981	A	G	-0.0142334	0.00211523	1.7e-11	0.0191979	0.0170464	0.260072	9.71968e-05	45.2794
rs6658120	C	G	0.0133808	0.00220287	1.2e-09	0.0169413	0.0170191	0.319528	7.92035e-05	36.8964
rs680478	T	C	0.0165105	0.00243532	1.2e-11	0.00517525	0.0223043	0.816515	9.86638e-05	45.9628
rs6910405	C	T	-0.0115531	0.00210306	3.9e-08	0.0100693	0.0169391	0.552219	6.47825e-05	30.1781
rs6943701	T	A	-0.018084	0.00274984	4.8e-11	-0.00805421	0.0220528	0.714944	9.2838e-05	43.2486
rs6986601	G	A	0.0119056	0.00210328	1.5e-08	0.00403716	0.0169928	0.812207	6.87813e-05	32.041
rs701834	T	C	0.0318992	0.00257526	3.1e-35	0.0340142	0.0218227	0.119076	0.000329281	153.432
rs7080536	A	G	0.0322872	0.00522321	6.3e-10	-0.017536	0.0514472	0.733213	8.20243e-05	38.2106
rs7412	T	C	-0.0401287	0.00386111	2.7e-25	0.0753908	0.0369077	0.0410837	0.000231834	108.015
rs74750282	C	T	-0.0478445	0.0037353	1.5e-37	-0.0310761	0.030184	0.303219	0.000352089	164.063
rs74874677	G	A	0.0998274	0.00702628	8.2e-46	-0.0541258	0.0541316	0.317363	0.000433164	201.858
rs754169	A	T	-0.027351	0.0020999	8.8e-39	-0.0105343	0.0168239	0.531215	0.000364069	169.647
rs75831460	A	G	-0.0445511	0.00815605	4.7e-08	-0.0648169	0.104758	0.536093	6.40503e-05	29.837
rs7712401	T	C	-0.0133047	0.00210652	2.7e-10	-0.0198254	0.0173641	0.253558	8.56316e-05	39.8912
rs77261872	T	C	-0.0315193	0.00317772	3.4e-23	-0.00836353	0.0249124	0.737084	0.000211165	98.383
rs7800558	C	T	0.0122453	0.00212572	8.4e-09	-0.00605884	0.0169471	0.720706	7.12341e-05	33.1837
rs78020802	A	G	-0.0281054	0.004253	3.9e-11	-0.0153651	0.037349	0.680785	9.37433e-05	43.6704
rs78909033	A	G	0.0246157	0.00307673	1.2e-15	0.0342817	0.0250063	0.170399	0.000137397	64.0094
rs7896518	G	A	0.0514522	0.00214013	1e-127	-0.0121362	0.0172956	0.482869	0.00123931	577.997
rs8045855	A	T	-0.0189056	0.00271171	3.1e-12	0.0122222	0.0212441	0.565074	0.000104338	48.6063
rs8176645	A	T	0.0144101	0.00259833	2.9e-08	0.0122535	0.0168469	0.467014	6.60251e-05	30.757

## Sheet: CKD
SNP	Effect_allele	Other_allele	Exposure (mtDNA-CN)			Outcome (CKD)			R2	F-statistic
			Beta	SE	pval	Beta	SE	pval
rs1002311	C	G	0.0151081	0.00283497	8.6e-09	-0.00213573	0.0163025	0.89577	6.09661e-05	28.4002
rs10419397	G	A	0.0322719	0.00230114	7.9e-45	-0.00234745	0.014848	0.874379	0.000422058	196.68
rs10506328	A	C	-0.0140103	0.00218222	4.7e-11	-0.0240183	0.0160118	0.133605	8.84813e-05	41.2189
rs10749636	G	A	-0.0153169	0.00247734	2.7e-10	0.0047093	0.0166257	0.776982	8.20591e-05	38.2269
rs10758659	A	G	-0.0128822	0.00212329	1.2e-09	-0.0267714	0.0137633	0.0517595	7.90168e-05	36.8095
rs1127787	G	A	0.0188077	0.00279641	4.9e-11	0.0182221	0.0195181	0.350512	9.71001e-05	45.2343
rs114694170	T	C	-0.0365682	0.00451378	5e-16	-0.012284	0.0296709	0.678867	0.000140883	65.6333
rs11553699	A	G	-0.0507454	0.00319359	8.7e-55	0.00831498	0.0223136	0.709416	0.000541741	252.484
rs11668201	A	T	0.0150431	0.00268998	1.2e-08	0.00333451	0.0170181	0.844658	6.71335e-05	31.2734
rs117948349	G	A	0.034522	0.00586304	1.2e-09	0.0790015	0.0658481	0.230235	7.44228e-05	34.6692
rs11867543	C	T	-0.0184648	0.00304643	1.8e-09	-0.0168037	0.019755	0.394989	7.88614e-05	36.7371
rs12005199	G	A	-0.01631	0.00233552	1.4e-12	0.000323907	0.0141275	0.981708	0.000104686	48.7684
rs12052715	C	G	0.0167535	0.00234264	2.9e-11	0.0210609	0.0156043	0.177116	0.000109785	51.1444
rs12148	T	G	0.0166418	0.00215063	3.5e-14	0.000584763	0.0141886	0.967126	0.00012853	59.878
rs12247015	A	G	-0.0421715	0.00212629	7.8e-83	-0.00306128	0.0146396	0.834363	0.000843759	393.361
rs12617719	G	C	-0.0115006	0.00210696	1.1e-08	0.00120018	0.0139933	0.931651	6.39577e-05	29.7938
rs13084580	C	T	-0.0269055	0.00330885	1.1e-15	-0.049002	0.0340642	0.150287	0.000141925	66.119
rs13088724	G	A	-0.0174234	0.00254547	5.8e-12	0.016515	0.0146977	0.261164	0.000100572	46.852
rs1354034	T	C	0.031093	0.00213594	7.9e-46	-0.0206981	0.0150739	0.169718	0.000454718	211.907
rs1362214	A	G	-0.0242038	0.00211308	3.6e-32	0.010967	0.0138244	0.4276	0.000281582	131.2
rs1420472	G	T	-0.0141963	0.00212196	4.1e-11	-0.0194192	0.0140058	0.165591	9.60785e-05	44.7584
rs148475745	G	A	-0.0286647	0.00435777	5e-11	0.0680143	0.0301142	0.0239117	9.28791e-05	43.2678
rs149467613	G	A	0.0273781	0.00498229	4.1e-08	-0.0288083	0.0409067	0.481281	6.48205e-05	30.1958
rs151234	G	C	0.0200777	0.00311755	3e-11	-0.01614	0.0209992	0.442132	8.90337e-05	41.4762
rs156355	T	C	-0.0244583	0.00215811	3e-27	0.00675854	0.0140133	0.629598	0.000275663	128.441
rs1569419	T	C	-0.0229482	0.00250361	2.9e-20	0.0214994	0.0150597	0.153403	0.000180334	84.016
rs1716505	C	G	0.0132802	0.0022847	7.9e-09	0.0167596	0.0144334	0.245573	7.2529e-05	33.787
rs1760940	A	C	-0.0270964	0.00243043	2.8e-29	0.0293714	0.0166079	0.0769733	0.000266768	124.295
rs17850455	C	G	-0.120511	0.0102457	4.3e-31	0.0663167	0.0565206	0.240668	0.000296916	138.347
rs1967556	T	G	-0.0228727	0.00210675	4.3e-26	-0.00326228	0.0137724	0.812758	0.000252983	117.871
rs2015599	G	A	-0.0120674	0.00210429	9.1e-09	0.0172918	0.0137735	0.209317	7.05956e-05	32.8863
rs2043085	T	C	-0.0122238	0.0021528	1.2e-08	-0.00316353	0.0139307	0.820354	6.92097e-05	32.2406
rs216195	T	G	-0.0131676	0.002282	3e-09	0.0101525	0.0151179	0.501867	7.14732e-05	33.2951
rs2216546	G	T	-0.013643	0.00214174	6.8e-11	-0.0153063	0.0138018	0.267425	8.71045e-05	40.5774
rs2241942	G	A	0.0138369	0.00246299	1.2e-08	0.0308121	0.0158911	0.0525073	6.77509e-05	31.561
rs2245947	G	T	-0.0389612	0.00224471	1.6e-67	0.000578944	0.015051	0.969316	0.000646332	301.261
rs2274319	T	C	0.0133867	0.00220288	8e-10	0.00121557	0.0139055	0.93034	7.92726e-05	36.9287
rs2282989	C	T	-0.0447972	0.00780859	4.6e-08	0.0711195	0.0435697	0.102613	7.06509e-05	32.912
rs2290507	G	A	-0.0256207	0.00305485	2.9e-17	0.00884457	0.0196236	0.652199	0.000150983	70.3397
rs2422614	C	T	-0.0148912	0.0023709	1.5e-10	0.0160067	0.0156165	0.30537	8.46814e-05	39.4486
rs2844484	A	G	0.0173984	0.00215352	3.8e-16	-0.0351999	0.0144161	0.0146181	0.000140104	65.2708
rs2853677	G	A	0.0174799	0.00212224	1.3e-14	-0.00899232	0.0141704	0.5257	0.000145619	67.8402
rs3087374	C	A	-0.023661	0.00383586	5.1e-10	0.015326	0.0199339	0.441988	8.16765e-05	38.0486
rs342293	C	G	-0.0345147	0.00210142	4.9e-59	0.00918767	0.0137166	0.502971	0.000578793	269.762
rs34592828	G	A	-0.0321507	0.00505606	2.9e-10	-0.0105174	0.0351482	0.764765	8.67982e-05	40.4347
rs35150201	T	G	0.0260886	0.00210284	6.5e-35	-0.0087747	0.0138789	0.527236	0.000330322	153.917
rs3818157	G	A	0.021182	0.00212024	9.3e-23	-0.00748932	0.0139622	0.591682	0.000214221	99.8072
rs41444045	A	T	0.0306243	0.00433936	2.9e-12	-0.0360046	0.0321694	0.263046	0.000106912	49.8057
rs4284061	T	A	0.0200726	0.0021867	3.6e-20	0.00660565	0.0139299	0.635353	0.00018086	84.2611
rs4388979	G	T	0.014387	0.00213321	2.9e-11	0.00732742	0.01421	0.606097	9.76389e-05	45.4853
rs4427713	T	C	0.0119885	0.00211842	3.3e-09	-0.00140661	0.0137906	0.918758	6.87492e-05	32.0261
rs4728358	C	T	0.0132439	0.0022691	9.5e-10	0.0114428	0.015192	0.451321	7.31282e-05	34.0661
rs4814776	C	A	0.036218	0.00223632	5.4e-59	0.00670036	0.0151552	0.658405	0.000562767	262.288
rs4841132	A	G	0.0276263	0.00365357	7e-14	0.000244691	0.0197376	0.990109	0.00012273	57.1753
rs4841773	G	T	-0.0119425	0.00210711	5.8e-09	0.00108982	0.0138605	0.937328	6.8957e-05	32.1229
rs4910886	G	T	-0.0225765	0.00221737	1.1e-23	-0.0067839	0.0139812	0.627524	0.000222501	103.666
rs4916186	A	G	0.0129705	0.00210277	5.4e-10	0.00580306	0.0137711	0.673467	8.16745e-05	38.0477
rs55823018	C	T	0.0130949	0.00225298	7.6e-09	0.0160761	0.0151389	0.288277	7.25188e-05	33.7822
rs56116444	T	G	0.0250064	0.00397992	3.2e-10	0.0477248	0.0357539	0.181937	8.4744e-05	39.4777
rs5745587	A	G	-0.0255866	0.00273731	5.6e-19	0.00883663	0.015309	0.563793	0.000187537	87.3726
rs59488041	T	A	0.0238	0.00307052	3.5e-15	-0.00982332	0.0168474	0.559843	0.000128963	60.0798
rs61658003	C	A	0.0204253	0.00290151	9.1e-12	-0.00416994	0.0222293	0.8512	0.000106374	49.5549
rs61691222	C	T	-0.0168526	0.00244784	5.2e-12	0.0029093	0.0173961	0.867182	0.000101746	47.3986
rs62128105	C	T	-0.0511864	0.00812899	1.5e-10	0.147517	0.0989023	0.13582	8.51121e-05	39.6492
rs62641680	G	A	0.107204	0.00625313	2.7e-64	0.0322566	0.0432188	0.455452	0.000630587	293.917
rs6425521	C	A	-0.0217405	0.00264178	4.7e-16	-0.00411491	0.0165871	0.804074	0.00014537	67.7242
rs655029	G	A	0.0140524	0.00233515	1e-09	0.0235215	0.0155014	0.129171	7.77374e-05	36.2134
rs680478	C	T	0.0165105	0.00243532	3.2e-12	0.00888259	0.0181876	0.625276	9.86638e-05	45.9628
rs6943701	A	T	-0.018084	0.00274984	2.4e-11	0.00912517	0.0179966	0.612119	9.2838e-05	43.2486
rs6986601	A	G	0.0119056	0.00210328	1.1e-08	-0.00564335	0.0138906	0.684543	6.87813e-05	32.041
rs7080536	G	A	0.0322872	0.00522321	8.1e-09	0.00346427	0.0419791	0.93423	8.20243e-05	38.2106
rs74750282	T	C	-0.0478445	0.0037353	8.6e-39	0.00192866	0.0246903	0.937738	0.000352089	164.063
rs754169	T	A	-0.027351	0.0020999	8.4e-38	0.00238584	0.0137536	0.862282	0.000364069	169.647
rs7712401	C	T	-0.0133047	0.00210652	1.9e-09	0.00125824	0.0142187	0.929485	8.56316e-05	39.8912
rs77261872	C	T	-0.0315193	0.00317772	7.3e-24	0.0207067	0.0202313	0.306073	0.000211165	98.383
rs7800558	T	C	0.0122453	0.00212572	7e-10	0.00721179	0.013851	0.602596	7.12341e-05	33.1837
rs78020802	G	A	-0.0281054	0.004253	6.8e-10	0.0106594	0.0306904	0.72835	9.37433e-05	43.6704
rs78909033	G	A	0.0246157	0.00307673	8.5e-15	-0.0178976	0.0203825	0.379898	0.000137397	64.0094
rs7896518	A	G	0.0514522	0.00214013	6.5e-128	-0.000794936	0.0141064	0.955061	0.00123931	577.997
rs80140716	A	C	0.026852	0.00395395	2.8e-11	-0.0109541	0.048072	0.819749	9.90011e-05	46.12
rs8045855	T	A	-0.0189056	0.00271171	1e-11	0.020527	0.0173458	0.23665	0.000104338	48.6063
rs8176645	T	A	0.0144101	0.00259833	1.9e-09	0.011355	0.0137867	0.410153	6.60251e-05	30.757
rs9494142	T	C	-0.0204572	0.00242286	3.6e-18	-0.00881808	0.0148831	0.553523	0.000153025	71.2909

## Sheet: CKDi25
SNP	Effect_allele	Other_allele	Exposure (mtDNA-CN)			Outcome (CKDi25)			R2	F-statistic
			Beta	SE	pval	Beta	SE	pval
rs10749636	A	G	-0.0153169	0.00247734	6.3e-10	-0.0181361	0.0183	0.02245	8.20591e-05	38.2269
rs12617719	C	G	-0.0115006	0.00210696	4.8e-08	-0.00213327	0.0159	0.7561	6.39577e-05	29.7938
rs1569419	C	T	-0.0229482	0.00250361	4.9e-20	0.00594694	0.0154	0.3738	0.000180334	84.016
rs1668871	C	T	0.0162782	0.00215158	3.9e-14	-0.00825942	0.0134	0.1569	0.000122867	57.2395
rs2252032	C	T	-0.0136607	0.00210425	8.5e-11	0.00397017	0.0159	0.5665	9.04699e-05	42.1453
rs3818157	A	G	0.021182	0.00212024	1.7e-23	0.00397724	0.0129	0.4773	0.000214221	99.8072
rs4916186	G	A	0.0129705	0.00210277	6.9e-10	0.0015227	0.0128	0.7871	8.16745e-05	38.0477
rs62641680	A	G	0.107204	0.00625313	7e-66	0.00633766	0.054	0.7866	0.000630587	293.917
rs6425521	A	C	-0.0217405	0.00264178	1.9e-16	-0.010061	0.0185	0.2089	0.00014537	67.7242
rs655029	A	G	0.0140524	0.00233515	1.8e-09	-0.0101499	0.0175	0.1827	7.77374e-05	36.2134
rs6658120	C	G	0.0133808	0.00220287	1.2e-09	-0.00612309	0.0134	0.2932	7.92035e-05	36.8964
rs74874677	G	A	0.0998274	0.00702628	8.2e-46	-0.0191163	0.0445	0.3236	0.000433164	201.858
rs75831460	A	G	-0.0445511	0.00815605	4.7e-08	0.00108438	0.064	0.9689	6.40503e-05	29.837

## Sheet: Rapid3
SNP	Effect_allele	Other_allele	Exposure (mtDNA-CN)			Outcome (Rapid3)			R2	F-statistic
			Beta	SE	pval	Beta	SE	pval
rs10749636	A	G	-0.0153169	0.00247734	6.3e-10	0.00402027	0.0118	0.4321	8.20591e-05	38.2269
rs12617719	C	G	-0.0115006	0.00210696	4.8e-08	-0.00143554	0.0098	0.7408	6.39577e-05	29.7938
rs1569419	C	T	-0.0229482	0.00250361	4.9e-20	0.00165346	0.011	0.7289	0.000180334	84.016
rs1668871	C	T	0.0162782	0.00215158	3.9e-14	-0.00847242	0.0094	0.03926	0.000122867	57.2395
rs2252032	C	T	-0.0136607	0.00210425	8.5e-11	0.00660786	0.0099	0.126	9.04699e-05	42.1453
rs3818157	A	G	0.021182	0.00212024	1.7e-23	-0.00100003	0.0092	0.8004	0.000214221	99.8072
rs4916186	G	A	0.0129705	0.00210277	6.9e-10	0.00300702	0.0092	0.4535	8.16745e-05	38.0477
rs62641680	A	G	0.107204	0.00625313	7e-66	-0.012736	0.0358	0.4118	0.000630587	293.917
rs6425521	A	C	-0.0217405	0.00264178	1.9e-16	-0.0115302	0.0118	0.02488	0.00014537	67.7242
rs655029	A	G	0.0140524	0.00233515	1.8e-09	-0.00309449	0.0112	0.5284	7.77374e-05	36.2134
rs6658120	C	G	0.0133808	0.00220287	1.2e-09	-0.00555086	0.0096	0.1812	7.92035e-05	36.8964
rs74874677	G	A	0.0998274	0.00702628	8.2e-46	-0.0333031	0.033	0.02001	0.000433164	201.858
rs75831460	A	G	-0.0445511	0.00815605	4.7e-08	0.0214787	0.0416	0.2341	6.40503e-05	29.837

## Sheet: RD
SNP	Effect_allele	Other_allele	Exposure (mtDNA-CN)			Outcome (RD)			R2	F-statistic
			Beta	SE	pval	Beta	SE	pval
rs10411696	G	T	0.0116922	0.00210232	2.7e-08	-0.0212	0.0638	0.739	6.63985e-05	30.9309
rs10419397	A	G	0.0322719	0.00230114	1.1e-44	-0.0779	0.0698	0.264	0.000422058	196.68
rs10749636	A	G	-0.0153169	0.00247734	6.3e-10	-0.147	0.0752	0.0508	8.20591e-05	38.2269
rs10758659	G	A	-0.0128822	0.00212329	1.3e-09	0.0957	0.0644	0.137	7.90168e-05	36.8095
rs11085147	T	C	-0.0914784	0.00363239	6e-140	-0.0379	0.109	0.728	0.00135973	634.235
rs111801459	T	C	-0.0174175	0.00287765	1.4e-09	0.0999	0.0871	0.251	7.86418e-05	36.6348
rs1127787	A	G	0.0188077	0.00279641	1.7e-11	-0.0522	0.0847	0.538	9.71001e-05	45.2343
rs114694170	C	T	-0.0365682	0.00451378	5.4e-16	-0.0844	0.136	0.536	0.000140883	65.6333
rs11553699	G	A	-0.0507454	0.00319359	7.5e-57	-0.055	0.0967	0.57	0.000541741	252.484
rs11668201	T	A	0.0150431	0.00268998	2.2e-08	-0.0585	0.0816	0.474	6.71335e-05	31.2734
rs117948349	A	G	0.034522	0.00586304	3.9e-09	-0.324	0.178	0.0688	7.44228e-05	34.6692
rs11867543	T	C	-0.0184648	0.00304643	1.4e-09	-0.0358	0.0925	0.699	7.88614e-05	36.7371
rs12005199	A	G	-0.01631	0.00233552	2.9e-12	0.0511	0.0707	0.47	0.000104686	48.7684
rs12052715	G	C	0.0167535	0.00234264	8.6e-13	0.0727	0.0714	0.309	0.000109785	51.1444
rs12247015	G	A	-0.0421715	0.00212629	1.5e-87	-0.0271	0.0646	0.675	0.000843759	393.361
rs12426673	T	G	0.0144127	0.00212728	1.2e-11	-0.0508	0.0645	0.431	9.8535e-05	45.9028
rs12498921	T	C	-0.0135212	0.00211405	1.6e-10	-0.098	0.0641	0.126	8.7812e-05	40.907
rs12617719	C	G	-0.0115006	0.00210696	4.8e-08	0.207	0.064	0.00125	6.39577e-05	29.7938
rs13084580	T	C	-0.0269055	0.00330885	4.2e-16	-0.0732	0.101	0.467	0.000141925	66.119
rs1354034	C	T	0.031093	0.00213594	5.3e-48	0.121	0.0648	0.0628	0.000454718	211.907
rs1362214	G	A	-0.0242038	0.00211308	2.2e-30	-0.00249	0.0642	0.969	0.000281582	131.2
rs140522	C	T	0.017329	0.00223411	8.7e-15	-0.000434	0.0678	0.995	0.000129144	60.1639
rs1420472	T	G	-0.0141963	0.00212196	2.2e-11	0.0221	0.0644	0.732	9.60785e-05	44.7584
rs148475745	A	G	-0.0286647	0.00435777	4.8e-11	0.115	0.132	0.386	9.28791e-05	43.2678
rs149467613	A	G	0.0273781	0.00498229	3.9e-08	0.0048	0.15	0.974	6.48205e-05	30.1958
rs151234	C	G	0.0200777	0.00311755	1.2e-10	-0.0108	0.095	0.909	8.90337e-05	41.4762
rs156355	C	T	-0.0244583	0.00215811	9e-30	-0.124	0.0655	0.0585	0.000275663	128.441
rs1569419	C	T	-0.0229482	0.00250361	4.9e-20	0.00781	0.076	0.918	0.000180334	84.016
rs1613662	A	G	0.0199458	0.00282082	1.5e-12	-0.0913	0.0855	0.286	0.000107324	49.9977
rs1668871	C	T	0.0162782	0.00215158	3.9e-14	-0.00756	0.0652	0.908	0.000122867	57.2395
rs1716505	G	C	0.0132802	0.0022847	6.1e-09	-0.0692	0.0693	0.318	7.2529e-05	33.787
rs1760940	C	A	-0.0270964	0.00243043	7.3e-29	0.0641	0.0737	0.384	0.000266768	124.295
rs17850455	G	C	-0.120511	0.0102457	6.1e-32	0.0925	0.315	0.769	0.000296916	138.347
rs1967556	G	T	-0.0228727	0.00210675	1.8e-27	0.00357	0.064	0.956	0.000252983	117.871
rs2015599	A	G	-0.0120674	0.00210429	9.8e-09	0.000392	0.0638	0.995	7.05956e-05	32.8863
rs216195	G	T	-0.0131676	0.002282	7.9e-09	-0.00266	0.0692	0.969	7.14732e-05	33.2951
rs2241942	A	G	0.0138369	0.00246299	1.9e-08	0.0147	0.0747	0.844	6.77509e-05	31.561
rs2245947	T	G	-0.0389612	0.00224471	1.8e-67	-0.0579	0.0682	0.396	0.000646332	301.261
rs2252032	C	T	-0.0136607	0.00210425	8.5e-11	0.0571	0.0639	0.371	9.04699e-05	42.1453
rs2290507	A	G	-0.0256207	0.00305485	5e-17	0.24	0.0926	0.00951	0.000150983	70.3397
rs2422614	T	C	-0.0148912	0.0023709	3.4e-10	0.0731	0.0718	0.308	8.46814e-05	39.4486
rs2426092	C	A	-0.0123494	0.00210874	4.7e-09	0.0978	0.064	0.126	7.36217e-05	34.296
rs261290	C	T	-0.0125684	0.00220894	1.3e-08	-0.00331	0.0669	0.961	6.94951e-05	32.3735
rs2844484	G	A	0.0173984	0.00215352	6.5e-16	-0.0188	0.0654	0.773	0.000140104	65.2708
rs2853677	A	G	0.0174799	0.00212224	1.8e-16	0.0347	0.0645	0.59	0.000145619	67.8402
rs28665408	C	A	-0.0202268	0.00212017	1.4e-21	-0.0612	0.0643	0.341	0.000195353	91.0146
rs3087374	A	C	-0.023661	0.00383586	6.9e-10	0.134	0.117	0.251	8.16765e-05	38.0486
rs342293	G	C	-0.0345147	0.00210142	1.3e-60	-0.145	0.0638	0.0226	0.000578793	269.762
rs34592828	A	G	-0.0321507	0.00505606	2e-10	0.0592	0.152	0.697	8.67982e-05	40.4347
rs34894010	G	C	-0.037464	0.00521231	6.6e-13	0.239	0.159	0.134	0.000110895	51.6614
rs35150201	G	T	0.0260886	0.00210284	2.4e-35	-0.00394	0.0638	0.951	0.000330322	153.917
rs3818157	A	G	0.021182	0.00212024	1.7e-23	-0.0597	0.0643	0.353	0.000214221	99.8072
rs445	T	C	-0.0206652	0.00354645	5.6e-09	0.34	0.11	0.00196	7.28873e-05	33.9539
rs4728358	T	C	0.0132439	0.0022691	5.3e-09	-0.000891	0.0688	0.99	7.31282e-05	34.0661
rs4814776	A	C	0.036218	0.00223632	5.4e-59	-0.114	0.0679	0.0919	0.000562767	262.288
rs4841132	G	A	0.0276263	0.00365357	4e-14	0.133	0.111	0.229	0.00012273	57.1753
rs4895441	G	A	-0.0199566	0.00235476	2.4e-17	-0.0869	0.0713	0.223	0.000154172	71.8254
rs4910886	T	G	-0.0225765	0.00221737	2.4e-24	0.0364	0.0674	0.589	0.000222501	103.666
rs4916186	G	A	0.0129705	0.00210277	6.9e-10	-0.041	0.0639	0.521	8.16745e-05	38.0477
rs55823018	T	C	0.0130949	0.00225298	6.2e-09	-0.011	0.0684	0.873	7.25188e-05	33.7822
rs56116444	G	T	0.0250064	0.00397992	3.3e-10	-0.0836	0.121	0.49	8.4744e-05	39.4777
rs57066921	G	T	0.133551	0.00805965	1.1e-61	-0.254	0.242	0.295	0.000589112	274.574
rs5745587	G	A	-0.0255866	0.00273731	9e-21	0.0104	0.0833	0.9	0.000187537	87.3726
rs59488041	A	T	0.0238	0.00307052	9.1e-15	0.0415	0.0932	0.656	0.000128963	60.0798
rs61691222	T	C	-0.0168526	0.00244784	5.8e-12	-0.0646	0.0741	0.384	0.000101746	47.3986
rs62128105	T	C	-0.0511864	0.00812899	3e-10	0.0456	0.244	0.852	8.51121e-05	39.6492
rs62641680	A	G	0.107204	0.00625313	7e-66	6.84e-05	0.189	1	0.000630587	293.917
rs6425521	A	C	-0.0217405	0.00264178	1.9e-16	-0.0566	0.08	0.479	0.00014537	67.7242
rs655029	A	G	0.0140524	0.00233515	1.8e-09	0.0435	0.0708	0.539	7.77374e-05	36.2134
rs6580981	A	G	-0.0142334	0.00211523	1.7e-11	0.0333	0.0641	0.604	9.71968e-05	45.2794
rs6658120	C	G	0.0133808	0.00220287	1.2e-09	-0.0304	0.0669	0.65	7.92035e-05	36.8964
rs680478	T	C	0.0165105	0.00243532	1.2e-11	-0.0546	0.0739	0.46	9.86638e-05	45.9628
rs6910405	C	T	-0.0115531	0.00210306	3.9e-08	-0.0992	0.0637	0.12	6.47825e-05	30.1781
rs6943701	T	A	-0.018084	0.00274984	4.8e-11	-0.0158	0.0832	0.849	9.2838e-05	43.2486
rs6986601	G	A	0.0119056	0.00210328	1.5e-08	-0.0623	0.0637	0.328	6.87813e-05	32.041
rs701834	T	C	0.0318992	0.00257526	3.1e-35	0.0265	0.0781	0.735	0.000329281	153.432
rs7080536	A	G	0.0322872	0.00522321	6.3e-10	-0.088	0.157	0.576	8.20243e-05	38.2106
rs7412	T	C	-0.0401287	0.00386111	2.7e-25	-0.136	0.117	0.244	0.000231834	108.015
rs74750282	C	T	-0.0478445	0.0037353	1.5e-37	-0.0628	0.113	0.579	0.000352089	164.063
rs74874677	G	A	0.0998274	0.00702628	8.2e-46	0.374	0.213	0.0784	0.000433164	201.858
rs754169	A	T	-0.027351	0.0020999	8.8e-39	-0.0792	0.0637	0.214	0.000364069	169.647
rs75831460	A	G	-0.0445511	0.00815605	4.7e-08	-0.232	0.248	0.351	6.40503e-05	29.837
rs7712401	T	C	-0.0133047	0.00210652	2.7e-10	-0.0456	0.0639	0.476	8.56316e-05	39.8912
rs77261872	T	C	-0.0315193	0.00317772	3.4e-23	-0.142	0.0963	0.141	0.000211165	98.383
rs7800558	C	T	0.0122453	0.00212572	8.4e-09	0.0865	0.0646	0.18	7.12341e-05	33.1837
rs78020802	A	G	-0.0281054	0.004253	3.9e-11	-0.0125	0.13	0.923	9.37433e-05	43.6704
rs78909033	A	G	0.0246157	0.00307673	1.2e-15	0.0689	0.093	0.459	0.000137397	64.0094
rs7896518	G	A	0.0514522	0.00214013	1e-127	0.0612	0.065	0.346	0.00123931	577.997
rs8176645	A	T	0.0144101	0.00259833	2.9e-08	-0.0808	0.0792	0.307	6.60251e-05	30.757

## Sheet: eGFR
SNP	Effect_allele	Other_allele	Exposure (mtDNA-CN)			Outcome (eGFR)			R2	F-statistic
			Beta	SE	pval	Beta	SE	pval
rs1002311	C	G	0.0151081	0.00283497	8.6e-09	-0.0002	0.0004	0.5307	6.09661e-05	28.4002
rs10419397	G	A	0.0322719	0.00230114	7.9e-45	-0.0004	0.0003	0.1809	0.000422058	196.68
rs10506328	A	C	-0.0140103	0.00218222	4.7e-11	-0.0001	0.0003	0.7653	8.84813e-05	41.2189
rs10749636	G	A	-0.0153169	0.00247734	2.7e-10	-0.0001	0.0003	0.661	8.20591e-05	38.2269
rs10758659	A	G	-0.0128822	0.00212329	1.2e-09	0.0001	0.0003	0.6182	7.90168e-05	36.8095
rs111801459	C	T	-0.0174175	0.00287765	1.4e-09	-0.0003	0.0004	0.4148	7.86418e-05	36.6348
rs1127787	G	A	0.0188077	0.00279641	4.9e-11	0.0009	0.0004	0.009658	9.71001e-05	45.2343
rs114694170	T	C	-0.0365682	0.00451378	5e-16	0.0004	0.0006	0.4814	0.000140883	65.6333
rs11553699	A	G	-0.0507454	0.00319359	8.7e-55	0.0001	0.0004	0.7825	0.000541741	252.484
rs11668201	A	T	0.0150431	0.00268998	1.2e-08	0.0003	0.0004	0.3562	6.71335e-05	31.2734
rs117948349	G	A	0.034522	0.00586304	1.2e-09	0.0001	0.0008	0.9347	7.44228e-05	34.6692
rs12005199	G	A	-0.01631	0.00233552	1.4e-12	0.0003	0.0003	0.385	0.000104686	48.7684
rs12052715	C	G	0.0167535	0.00234264	2.9e-11	-0.0003	0.0003	0.3291	0.000109785	51.1444
rs12148	T	G	0.0166418	0.00215063	3.5e-14	-0.0003	0.0003	0.2534	0.00012853	59.878
rs12247015	A	G	-0.0421715	0.00212629	7.8e-83	-0.0001	0.0003	0.8043	0.000843759	393.361
rs12617719	G	C	-0.0115006	0.00210696	1.1e-08	-0.0009	0.0003	0.001644	6.39577e-05	29.7938
rs13084580	C	T	-0.0269055	0.00330885	1.1e-15	0.0001	0.0004	0.807	0.000141925	66.119
rs13088724	G	A	-0.0174234	0.00254547	5.8e-12	-0.0005	0.0003	0.1235	0.000100572	46.852
rs1354034	T	C	0.031093	0.00213594	7.9e-46	-0.0001	0.0003	0.8417	0.000454718	211.907
rs1362214	A	G	-0.0242038	0.00211308	3.6e-32	-0.0005	0.0003	0.07475	0.000281582	131.2
rs1420472	G	T	-0.0141963	0.00212196	4.1e-11	-0.0004	0.0003	0.1901	9.60785e-05	44.7584
rs148475745	G	A	-0.0286647	0.00435777	5e-11	0.0005	0.0006	0.4062	9.28791e-05	43.2678
rs149467613	G	A	0.0273781	0.00498229	4.1e-08	0.0017	0.0007	0.01866	6.48205e-05	30.1958
rs151234	G	C	0.0200777	0.00311755	3e-11	0.0009	0.0004	0.02969	8.90337e-05	41.4762
rs156355	T	C	-0.0244583	0.00215811	3e-27	-0.0004	0.0003	0.1387	0.000275663	128.441
rs1569419	T	C	-0.0229482	0.00250361	2.9e-20	0.0002	0.0003	0.583	0.000180334	84.016
rs1668871	T	C	0.0162782	0.00215158	3.1e-13	0.0003	0.0003	0.271	0.000122867	57.2395
rs1716505	C	G	0.0132802	0.0022847	7.9e-09	0	0.0003	0.8819	7.2529e-05	33.787
rs1760940	A	C	-0.0270964	0.00243043	2.8e-29	-0.001	0.0003	0.00151	0.000266768	124.295
rs1967556	T	G	-0.0228727	0.00210675	4.3e-26	-0.0001	0.0003	0.6676	0.000252983	117.871
rs2015599	G	A	-0.0120674	0.00210429	9.1e-09	-0.0004	0.0003	0.1086	7.05956e-05	32.8863
rs2043085	T	C	-0.0122238	0.0021528	1.2e-08	-0.0005	0.0003	0.05634	6.92097e-05	32.2406
rs2241942	G	A	0.0138369	0.00246299	1.2e-08	0	0.0003	0.905	6.77509e-05	31.561
rs2245947	G	T	-0.0389612	0.00224471	1.6e-67	-0.0005	0.0003	0.06148	0.000646332	301.261
rs2252032	T	C	-0.0136607	0.00210425	6.2e-11	0	0.0003	0.9062	9.04699e-05	42.1453
rs2282989	C	T	-0.0447972	0.00780859	4.6e-08	0	0.001	0.9928	7.06509e-05	32.912
rs2290507	G	A	-0.0256207	0.00305485	2.9e-17	-0.001	0.0004	0.009208	0.000150983	70.3397
rs2422614	C	T	-0.0148912	0.0023709	1.5e-10	0.0001	0.0003	0.8085	8.46814e-05	39.4486
rs2426092	A	C	-0.0123494	0.00210874	6e-10	0.0006	0.0003	0.02604	7.36217e-05	34.296
rs2844484	A	G	0.0173984	0.00215352	3.8e-16	0.0002	0.0003	0.3877	0.000140104	65.2708
rs2853677	G	A	0.0174799	0.00212224	1.3e-14	0.0007	0.0003	0.01688	0.000145619	67.8402
rs28665408	A	C	-0.0202268	0.00212017	1.3e-21	-0.0002	0.0003	0.4207	0.000195353	91.0146
rs3087374	C	A	-0.023661	0.00383586	5.1e-10	-0.0001	0.0005	0.7768	8.16765e-05	38.0486
rs342293	C	G	-0.0345147	0.00210142	4.9e-59	-0.0008	0.0003	0.00308	0.000578793	269.762
rs34592828	G	A	-0.0321507	0.00505606	2.9e-10	0.0016	0.0007	0.02712	8.67982e-05	40.4347
rs35150201	T	G	0.0260886	0.00210284	6.5e-35	-0.0004	0.0003	0.1818	0.000330322	153.917
rs3818157	G	A	0.021182	0.00212024	9.3e-23	-0.0002	0.0003	0.437	0.000214221	99.8072
rs41444045	A	T	0.0306243	0.00433936	2.9e-12	0.0008	0.0006	0.1952	0.000106912	49.8057
rs4284061	T	A	0.0200726	0.0021867	3.6e-20	0.0001	0.0003	0.634	0.00018086	84.2611
rs4388979	G	T	0.014387	0.00213321	2.9e-11	-0.0004	0.0003	0.1958	9.76389e-05	45.4853
rs4427713	T	C	0.0119885	0.00211842	3.3e-09	-0.0005	0.0003	0.085	6.87492e-05	32.0261
rs4728358	C	T	0.0132439	0.0022691	9.5e-10	-0.0005	0.0003	0.1248	7.31282e-05	34.0661
rs4814776	C	A	0.036218	0.00223632	5.4e-59	0.0006	0.0003	0.02662	0.000562767	262.288
rs4910886	G	T	-0.0225765	0.00221737	1.1e-23	-0.0003	0.0003	0.2883	0.000222501	103.666
rs4916186	A	G	0.0129705	0.00210277	5.4e-10	0	0.0003	0.9686	8.16745e-05	38.0477
rs55823018	C	T	0.0130949	0.00225298	7.6e-09	0.0003	0.0003	0.2618	7.25188e-05	33.7822
rs56116444	T	G	0.0250064	0.00397992	3.2e-10	0	0.0005	0.9687	8.4744e-05	39.4777
rs59488041	T	A	0.0238	0.00307052	3.5e-15	0.0001	0.0004	0.8812	0.000128963	60.0798
rs61658003	C	A	0.0204253	0.00290151	9.1e-12	0.0008	0.0004	0.03698	0.000106374	49.5549
rs62128105	C	T	-0.0511864	0.00812899	1.5e-10	-0.0005	0.0012	0.6975	8.51121e-05	39.6492
rs62641680	G	A	0.107204	0.00625313	2.7e-64	0.0008	0.0009	0.3718	0.000630587	293.917
rs6425521	C	A	-0.0217405	0.00264178	4.7e-16	0.0004	0.0003	0.2732	0.00014537	67.7242
rs655029	G	A	0.0140524	0.00233515	1e-09	-0.0004	0.0003	0.2301	7.77374e-05	36.2134
rs680478	C	T	0.0165105	0.00243532	3.2e-12	0.0009	0.0003	0.003989	9.86638e-05	45.9628
rs6943701	A	T	-0.018084	0.00274984	2.4e-11	-0.0003	0.0004	0.4773	9.2838e-05	43.2486
rs6986601	A	G	0.0119056	0.00210328	1.1e-08	0.0001	0.0003	0.6099	6.87813e-05	32.041
rs7080536	G	A	0.0322872	0.00522321	8.1e-09	-0.0009	0.0007	0.1848	8.20243e-05	38.2106
rs73349121	G	C	0.133878	0.008078	1.2e-61	0.0027	0.0011	0.009456	0.000589314	274.669
rs74750282	T	C	-0.0478445	0.0037353	8.6e-39	-0.0006	0.0005	0.2312	0.000352089	164.063
rs74874677	A	G	0.0998274	0.00702628	2.4e-45	0.0003	0.0009	0.7348	0.000433164	201.858
rs754169	T	A	-0.027351	0.0020999	8.4e-38	0.0003	0.0003	0.249	0.000364069	169.647
rs7712401	C	T	-0.0133047	0.00210652	1.9e-09	0.0002	0.0003	0.4996	8.56316e-05	39.8912
rs77261872	C	T	-0.0315193	0.00317772	7.3e-24	0.0001	0.0004	0.7181	0.000211165	98.383
rs7800558	T	C	0.0122453	0.00212572	7e-10	-0.0001	0.0003	0.7797	7.12341e-05	33.1837
rs78020802	G	A	-0.0281054	0.004253	6.8e-10	0.0004	0.0005	0.4172	9.37433e-05	43.6704
rs78909033	G	A	0.0246157	0.00307673	8.5e-15	0.0001	0.0004	0.8886	0.000137397	64.0094
rs80140716	A	C	0.026852	0.00395395	2.8e-11	0.0005	0.0005	0.3809	9.90011e-05	46.12
rs8045855	T	A	-0.0189056	0.00271171	1e-11	-0.0005	0.0004	0.1588	0.000104338	48.6063

## Sheet: BUN
SNP	Effect_allele	Other_allele	Exposure (mtDNA-CN)			Outcome (BUN)			R2	F-statistic
			Beta	SE	pval	Beta	SE	pval
rs1002311	C	G	0.0151081	0.00283497	8.6e-09	0.0008	0.0012	0.5167	6.09661e-05	28.4002
rs10419397	G	A	0.0322719	0.00230114	7.9e-45	0.001	0.001	0.3063	0.000422058	196.68
rs10506328	A	C	-0.0140103	0.00218222	4.7e-11	-0.0018	0.001	0.06454	8.84813e-05	41.2189
rs10749636	G	A	-0.0153169	0.00247734	2.7e-10	-0.0002	0.0011	0.887	8.20591e-05	38.2269
rs10758659	A	G	-0.0128822	0.00212329	1.2e-09	0.0003	0.0009	0.7049	7.90168e-05	36.8095
rs11085147	C	T	-0.0914784	0.00363239	1.7e-142	-0.0023	0.0016	0.1565	0.00135973	634.235
rs111801459	C	T	-0.0174175	0.00287765	1.4e-09	0.002	0.0013	0.1112	7.86418e-05	36.6348
rs1127787	G	A	0.0188077	0.00279641	4.9e-11	0.0013	0.0012	0.2484	9.71001e-05	45.2343
rs114694170	T	C	-0.0365682	0.00451378	5e-16	-0.0003	0.002	0.8997	0.000140883	65.6333
rs11553699	A	G	-0.0507454	0.00319359	8.7e-55	0	0.0015	0.9825	0.000541741	252.484
rs11668201	A	T	0.0150431	0.00268998	1.2e-08	-0.002	0.0012	0.09976	6.71335e-05	31.2734
rs117948349	G	A	0.034522	0.00586304	1.2e-09	0.0004	0.0024	0.8826	7.44228e-05	34.6692
rs11867543	C	T	-0.0184648	0.00304643	1.8e-09	0.0012	0.0013	0.3462	7.88614e-05	36.7371
rs12005199	G	A	-0.01631	0.00233552	1.4e-12	-0.0001	0.0011	0.9037	0.000104686	48.7684
rs12052715	C	G	0.0167535	0.00234264	2.9e-11	0.001	0.001	0.2943	0.000109785	51.1444
rs12148	T	G	0.0166418	0.00215063	3.5e-14	-0.0014	0.0009	0.1222	0.00012853	59.878
rs12247015	A	G	-0.0421715	0.00212629	7.8e-83	-0.0008	0.0009	0.3682	0.000843759	393.361
rs12617719	G	C	-0.0115006	0.00210696	1.1e-08	0.0004	0.0009	0.6607	6.39577e-05	29.7938
rs13084580	C	T	-0.0269055	0.00330885	1.1e-15	-0.0031	0.0014	0.02334	0.000141925	66.119
rs13088724	G	A	-0.0174234	0.00254547	5.8e-12	0.0015	0.0011	0.1646	0.000100572	46.852
rs1354034	T	C	0.031093	0.00213594	7.9e-46	0.0015	0.0009	0.1048	0.000454718	211.907
rs1362214	A	G	-0.0242038	0.00211308	3.6e-32	-0.0009	0.0009	0.3641	0.000281582	131.2
rs148475745	G	A	-0.0286647	0.00435777	5e-11	0.0002	0.002	0.907	9.28791e-05	43.2678
rs149467613	G	A	0.0273781	0.00498229	4.1e-08	-0.0029	0.0029	0.3183	6.48205e-05	30.1958
rs151234	G	C	0.0200777	0.00311755	3e-11	0.0009	0.0016	0.5507	8.90337e-05	41.4762
rs156355	T	C	-0.0244583	0.00215811	3e-27	0.0005	0.001	0.5808	0.000275663	128.441
rs1569419	T	C	-0.0229482	0.00250361	2.9e-20	-0.0008	0.0011	0.4887	0.000180334	84.016
rs1668871	T	C	0.0162782	0.00215158	3.1e-13	0.0011	0.0009	0.228	0.000122867	57.2395
rs1716505	C	G	0.0132802	0.0022847	7.9e-09	-0.0004	0.001	0.6761	7.2529e-05	33.787
rs1760940	A	C	-0.0270964	0.00243043	2.8e-29	-0.0005	0.0011	0.6579	0.000266768	124.295
rs1967556	T	G	-0.0228727	0.00210675	4.3e-26	0.0015	0.0009	0.1096	0.000252983	117.871
rs2015599	G	A	-0.0120674	0.00210429	9.1e-09	0.0003	0.0009	0.7118	7.05956e-05	32.8863
rs2043085	T	C	-0.0122238	0.0021528	1.2e-08	0.0009	0.0009	0.2858	6.92097e-05	32.2406
rs216195	T	G	-0.0131676	0.002282	3e-09	0.001	0.0009	0.2798	7.14732e-05	33.2951
rs2216546	G	T	-0.013643	0.00214174	6.8e-11	-0.0002	0.0009	0.8402	8.71045e-05	40.5774
rs2241942	G	A	0.0138369	0.00246299	1.2e-08	0.0018	0.0011	0.09304	6.77509e-05	31.561
rs2252032	T	C	-0.0136607	0.00210425	6.2e-11	0.0005	0.0009	0.5886	9.04699e-05	42.1453
rs2274319	T	C	0.0133867	0.00220288	8e-10	-0.0005	0.0009	0.5473	7.92726e-05	36.9287
rs2282989	C	T	-0.0447972	0.00780859	4.6e-08	-0.0048	0.003	0.1048	7.06509e-05	32.912
rs2290507	G	A	-0.0256207	0.00305485	2.9e-17	0.0006	0.0013	0.6606	0.000150983	70.3397
rs2422614	C	T	-0.0148912	0.0023709	1.5e-10	-0.0017	0.001	0.0735	8.46814e-05	39.4486
rs2426092	A	C	-0.0123494	0.00210874	6e-10	-0.0024	0.0009	0.005337	7.36217e-05	34.296
rs2844484	A	G	0.0173984	0.00215352	3.8e-16	-0.0006	0.0009	0.528	0.000140104	65.2708
rs2853677	G	A	0.0174799	0.00212224	1.3e-14	-0.0002	0.0009	0.8349	0.000145619	67.8402
rs28665408	A	C	-0.0202268	0.00212017	1.3e-21	-0.0014	0.0012	0.2252	0.000195353	91.0146
rs3087374	C	A	-0.023661	0.00383586	5.1e-10	-0.0002	0.0018	0.9024	8.16765e-05	38.0486
rs34592828	G	A	-0.0321507	0.00505606	2.9e-10	0.0023	0.0022	0.2966	8.67982e-05	40.4347
rs35150201	T	G	0.0260886	0.00210284	6.5e-35	-0.0005	0.0009	0.588	0.000330322	153.917
rs3818157	G	A	0.021182	0.00212024	9.3e-23	-0.0012	0.0009	0.1573	0.000214221	99.8072
rs41444045	A	T	0.0306243	0.00433936	2.9e-12	-0.0019	0.0021	0.3656	0.000106912	49.8057
rs4388979	G	T	0.014387	0.00213321	2.9e-11	0.0013	0.0009	0.1732	9.76389e-05	45.4853
rs4728358	C	T	0.0132439	0.0022691	9.5e-10	-0.0002	0.001	0.813	7.31282e-05	34.0661
rs4814776	C	A	0.036218	0.00223632	5.4e-59	-0.0007	0.001	0.4673	0.000562767	262.288
rs4841132	A	G	0.0276263	0.00365357	7e-14	0.0041	0.0015	0.007366	0.00012273	57.1753
rs4910886	G	T	-0.0225765	0.00221737	1.1e-23	0.0006	0.0009	0.5077	0.000222501	103.666
rs4916186	A	G	0.0129705	0.00210277	5.4e-10	-0.0018	0.0009	0.03714	8.16745e-05	38.0477
rs55823018	C	T	0.0130949	0.00225298	7.6e-09	0.0004	0.0011	0.6843	7.25188e-05	33.7822
rs56116444	T	G	0.0250064	0.00397992	3.2e-10	0.0003	0.0016	0.8303	8.4744e-05	39.4777
rs5745587	A	G	-0.0255866	0.00273731	5.6e-19	-0.0014	0.0011	0.1832	0.000187537	87.3726
rs59488041	T	A	0.0238	0.00307052	3.5e-15	0.002	0.0014	0.135	0.000128963	60.0798
rs61658003	C	A	0.0204253	0.00290151	9.1e-12	-0.0015	0.0013	0.2596	0.000106374	49.5549
rs61691222	C	T	-0.0168526	0.00244784	5.2e-12	-0.0013	0.001	0.1958	0.000101746	47.3986
rs62128105	C	T	-0.0511864	0.00812899	1.5e-10	-0.0022	0.0046	0.6266	8.51121e-05	39.6492
rs62641680	G	A	0.107204	0.00625313	2.7e-64	-0.0016	0.0037	0.6663	0.000630587	293.917
rs6425521	C	A	-0.0217405	0.00264178	4.7e-16	0.0004	0.0011	0.7193	0.00014537	67.7242
rs655029	G	A	0.0140524	0.00233515	1e-09	-0.0001	0.001	0.9009	7.77374e-05	36.2134
rs680478	C	T	0.0165105	0.00243532	3.2e-12	-0.0018	0.0011	0.09321	9.86638e-05	45.9628
rs6943701	A	T	-0.018084	0.00274984	2.4e-11	-0.0006	0.0011	0.6087	9.2838e-05	43.2486
rs6986601	A	G	0.0119056	0.00210328	1.1e-08	0.0006	0.0009	0.5278	6.87813e-05	32.041
rs73349121	G	C	0.133878	0.008078	1.2e-61	-0.0033	0.0035	0.3484	0.000589314	274.669
rs7412	C	T	-0.0401287	0.00386111	2.4e-25	0.0002	0.0018	0.8942	0.000231834	108.015
rs74750282	T	C	-0.0478445	0.0037353	8.6e-39	0.0022	0.0016	0.1537	0.000352089	164.063
rs74874677	A	G	0.0998274	0.00702628	2.4e-45	0.0033	0.0032	0.3037	0.000433164	201.858
rs754169	T	A	-0.027351	0.0020999	8.4e-38	0	0.0009	0.9669	0.000364069	169.647
rs7712401	C	T	-0.0133047	0.00210652	1.9e-09	-0.0022	0.0009	0.01036	8.56316e-05	39.8912
rs77261872	C	T	-0.0315193	0.00317772	7.3e-24	0.0005	0.0013	0.7004	0.000211165	98.383
rs7800558	T	C	0.0122453	0.00212572	7e-10	0.0001	0.0009	0.9527	7.12341e-05	33.1837
rs78020802	G	A	-0.0281054	0.004253	6.8e-10	-0.0004	0.0017	0.8336	9.37433e-05	43.6704
rs78909033	G	A	0.0246157	0.00307673	8.5e-15	0.0014	0.0015	0.3581	0.000137397	64.0094
rs80140716	A	C	0.026852	0.00395395	2.8e-11	-0.0013	0.0019	0.5018	9.90011e-05	46.12
rs9494142	T	C	-0.0204572	0.00242286	3.6e-18	0.0011	0.0011	0.2907	0.000153025	71.2909

## Sheet: UACR
SNP	Effect_allele	Other_allele	Exposure (mtDNA-CN)			Outcome (UACR)			R2	F-statistic
			Beta	SE	pval	Beta	SE	pval
rs1002311	C	G	0.0151081	0.00283497	8.6e-09	-0.0020418	0.002708	0.4509	6.09661e-05	28.4002
rs10506328	A	C	-0.0140103	0.00218222	4.7e-11	0.0060161	0.002102	0.004209	8.84813e-05	41.2189
rs10749636	G	A	-0.0153169	0.00247734	2.7e-10	0.000882	0.0024067	0.714	8.20591e-05	38.2269
rs10758659	A	G	-0.0128822	0.00212329	1.2e-09	-0.0027015	0.0020371	0.1848	7.90168e-05	36.8095
rs11085147	C	T	-0.0914784	0.00363239	1.7e-142	-0.0014066	0.0034977	0.6876	0.00135973	634.235
rs111801459	C	T	-0.0174175	0.00287765	1.4e-09	-0.0007664	0.0027752	0.7824	7.86418e-05	36.6348
rs1127787	G	A	0.0188077	0.00279641	4.9e-11	0.0027514	0.0026562	0.3003	9.71001e-05	45.2343
rs114694170	T	C	-0.0365682	0.00451378	5e-16	-0.0082293	0.0043669	0.0595	0.000140883	65.6333
rs11553699	A	G	-0.0507454	0.00319359	8.7e-55	-4.61e-05	0.0031203	0.9882	0.000541741	252.484
rs11668201	A	T	0.0150431	0.00268998	1.2e-08	-0.0018211	0.0025868	0.4814	6.71335e-05	31.2734
rs117948349	G	A	0.034522	0.00586304	1.2e-09	0.0019352	0.0055495	0.7273	7.44228e-05	34.6692
rs11867543	C	T	-0.0184648	0.00304643	1.8e-09	-0.0029024	0.0029081	0.3182	7.88614e-05	36.7371
rs12005199	G	A	-0.01631	0.00233552	1.4e-12	4.7e-05	0.0022812	0.9835	0.000104686	48.7684
rs12052715	C	G	0.0167535	0.00234264	2.9e-11	0.001203	0.0022153	0.5871	0.000109785	51.1444
rs12148	T	G	0.0166418	0.00215063	3.5e-14	-0.003066	0.0020704	0.1387	0.00012853	59.878
rs12247015	A	G	-0.0421715	0.00212629	7.8e-83	-0.0002794	0.0020413	0.8911	0.000843759	393.361
rs13084580	C	T	-0.0269055	0.00330885	1.1e-15	-0.0006289	0.0031364	0.8411	0.000141925	66.119
rs13088724	G	A	-0.0174234	0.00254547	5.8e-12	-0.0026397	0.0024384	0.279	0.000100572	46.852
rs1354034	T	C	0.031093	0.00213594	7.9e-46	0.0005895	0.0020425	0.7729	0.000454718	211.907
rs1362214	A	G	-0.0242038	0.00211308	3.6e-32	-0.0017521	0.0020435	0.3912	0.000281582	131.2
rs1420472	G	T	-0.0141963	0.00212196	4.1e-11	-0.0019773	0.0020356	0.3314	9.60785e-05	44.7584
rs148475745	G	A	-0.0286647	0.00435777	5e-11	-0.0001627	0.0042255	0.9693	9.28791e-05	43.2678
rs149467613	G	A	0.0273781	0.00498229	4.1e-08	0.0029987	0.0049873	0.5477	6.48205e-05	30.1958
rs151234	G	C	0.0200777	0.00311755	3e-11	-0.0086428	0.0030848	0.005083	8.90337e-05	41.4762
rs156355	T	C	-0.0244583	0.00215811	3e-27	-0.0013403	0.0020913	0.5216	0.000275663	128.441
rs1569419	T	C	-0.0229482	0.00250361	2.9e-20	0.0015694	0.0024601	0.5235	0.000180334	84.016
rs1716505	C	G	0.0132802	0.0022847	7.9e-09	0.00072	0.0022004	0.7435	7.2529e-05	33.787
rs1760940	A	C	-0.0270964	0.00243043	2.8e-29	-0.0012576	0.0023688	0.5955	0.000266768	124.295
rs1967556	T	G	-0.0228727	0.00210675	4.3e-26	0.0029764	0.002021	0.1408	0.000252983	117.871
rs2015599	G	A	-0.0120674	0.00210429	9.1e-09	-0.0028523	0.0019889	0.1516	7.05956e-05	32.8863
rs2043085	T	C	-0.0122238	0.0021528	1.2e-08	-0.0045526	0.0020457	0.02605	6.92097e-05	32.2406
rs216195	T	G	-0.0131676	0.002282	3e-09	-0.0045343	0.0021561	0.03546	7.14732e-05	33.2951
rs2216546	G	T	-0.013643	0.00214174	6.8e-11	0.0046952	0.0020301	0.02073	8.71045e-05	40.5774
rs2241942	G	A	0.0138369	0.00246299	1.2e-08	-0.0003361	0.0023581	0.8867	6.77509e-05	31.561
rs2252032	T	C	-0.0136607	0.00210425	6.2e-11	-0.0053352	0.0020157	0.008124	9.04699e-05	42.1453
rs2274319	T	C	0.0133867	0.00220288	8e-10	0.0039091	0.0020899	0.06142	7.92726e-05	36.9287
rs2282989	C	T	-0.0447972	0.00780859	4.6e-08	-0.0075705	0.0072874	0.2989	7.06509e-05	32.912
rs2290507	G	A	-0.0256207	0.00305485	2.9e-17	-0.0018087	0.0029203	0.5357	0.000150983	70.3397
rs2422614	C	T	-0.0148912	0.0023709	1.5e-10	0.0002234	0.0022407	0.9206	8.46814e-05	39.4486
rs2844484	A	G	0.0173984	0.00215352	3.8e-16	0.0024298	0.0020464	0.2351	0.000140104	65.2708
rs2853677	G	A	0.0174799	0.00212224	1.3e-14	0.0020739	0.0020395	0.3092	0.000145619	67.8402
rs28665408	A	C	-0.0202268	0.00212017	1.3e-21	0.0027839	0.0021206	0.1892	0.000195353	91.0146
rs3087374	C	A	-0.023661	0.00383586	5.1e-10	-0.0013295	0.0037632	0.7239	8.16765e-05	38.0486
rs342293	C	G	-0.0345147	0.00210142	4.9e-59	0.0013614	0.0020483	0.5063	0.000578793	269.762
rs34592828	G	A	-0.0321507	0.00505606	2.9e-10	-0.0002947	0.0049015	0.9521	8.67982e-05	40.4347
rs35150201	T	G	0.0260886	0.00210284	6.5e-35	0.0011359	0.0020188	0.5737	0.000330322	153.917
rs3818157	G	A	0.021182	0.00212024	9.3e-23	-0.0034995	0.0020099	0.08166	0.000214221	99.8072
rs41444045	A	T	0.0306243	0.00433936	2.9e-12	-0.0039934	0.0042736	0.3501	0.000106912	49.8057
rs4388979	G	T	0.014387	0.00213321	2.9e-11	0.0014801	0.0020491	0.4701	9.76389e-05	45.4853
rs4427713	T	C	0.0119885	0.00211842	3.3e-09	0.0024128	0.0054567	0.6584	6.87492e-05	32.0261
rs4728358	C	T	0.0132439	0.0022691	9.5e-10	-0.0056589	0.0021835	0.00955	7.31282e-05	34.0661
rs4841132	A	G	0.0276263	0.00365357	7e-14	-0.0066911	0.0034859	0.05493	0.00012273	57.1753
rs4910886	G	T	-0.0225765	0.00221737	1.1e-23	-0.0001613	0.0020972	0.9387	0.000222501	103.666
rs55823018	C	T	0.0130949	0.00225298	7.6e-09	-0.0031051	0.0022276	0.1634	7.25188e-05	33.7822
rs56116444	T	G	0.0250064	0.00397992	3.2e-10	8.62e-05	0.0037643	0.9817	8.4744e-05	39.4777
rs5745587	A	G	-0.0255866	0.00273731	5.6e-19	0.0025923	0.002571	0.3133	0.000187537	87.3726
rs59488041	T	A	0.0238	0.00307052	3.5e-15	0.0029753	0.0029723	0.3168	0.000128963	60.0798
rs61658003	C	A	0.0204253	0.00290151	9.1e-12	0.001599	0.0028006	0.568	0.000106374	49.5549
rs61691222	C	T	-0.0168526	0.00244784	5.2e-12	-0.000153	0.0023385	0.9478	0.000101746	47.3986
rs62128105	C	T	-0.0511864	0.00812899	1.5e-10	0.0047826	0.0082682	0.563	8.51121e-05	39.6492
rs62641680	G	A	0.107204	0.00625313	2.7e-64	-0.0031719	0.0063525	0.6176	0.000630587	293.917
rs6425521	C	A	-0.0217405	0.00264178	4.7e-16	0.0040791	0.002529	0.1068	0.00014537	67.7242
rs655029	G	A	0.0140524	0.00233515	1e-09	-0.0018176	0.00225	0.4192	7.77374e-05	36.2134
rs680478	C	T	0.0165105	0.00243532	3.2e-12	0.0050398	0.0023436	0.03152	9.86638e-05	45.9628
rs6943701	A	T	-0.018084	0.00274984	2.4e-11	0.0005022	0.0026115	0.8475	9.2838e-05	43.2486
rs6986601	A	G	0.0119056	0.00210328	1.1e-08	-0.0014891	0.0020168	0.4603	6.87813e-05	32.041
rs7080536	G	A	0.0322872	0.00522321	8.1e-09	-0.0045495	0.0050287	0.3656	8.20243e-05	38.2106
rs73349121	G	C	0.133878	0.008078	1.2e-61	-0.0049903	0.0078292	0.5239	0.000589314	274.669
rs74874677	A	G	0.0998274	0.00702628	2.4e-45	0.0028469	0.0068261	0.6766	0.000433164	201.858
rs754169	T	A	-0.027351	0.0020999	8.4e-38	-0.0012856	0.0019906	0.5184	0.000364069	169.647
rs7712401	C	T	-0.0133047	0.00210652	1.9e-09	-0.0035474	0.0019935	0.07515	8.56316e-05	39.8912
rs77261872	C	T	-0.0315193	0.00317772	7.3e-24	0.0006801	0.0029874	0.8199	0.000211165	98.383
rs7800558	T	C	0.0122453	0.00212572	7e-10	0.0048995	0.002042	0.01642	7.12341e-05	33.1837
rs78020802	G	A	-0.0281054	0.004253	6.8e-10	0.0059186	0.0039972	0.1387	9.37433e-05	43.6704
rs78909033	G	A	0.0246157	0.00307673	8.5e-15	-0.0007546	0.0030364	0.8037	0.000137397	64.0094
rs7896518	A	G	0.0514522	0.00214013	6.5e-128	0.0009418	0.0020249	0.6418	0.00123931	577.997
rs80140716	A	C	0.026852	0.00395395	2.8e-11	-0.000156	0.0038877	0.968	9.90011e-05	46.12
rs8176645	T	A	0.0144101	0.00259833	1.9e-09	0.0023724	0.0024248	0.3279	6.60251e-05	30.757
rs9494142	T	C	-0.0204572	0.00242286	3.6e-18	0.0025658	0.0023251	0.2698	0.000153025	71.2909

## Sheet: MAU
SNP	Effect_allele	Other_allele	Exposure (mtDNA-CN)			Outcome (MAU)			R2	F-statistic
			Beta	SE	pval	Beta	SE	pval
rs1002311	C	G	0.0151081	0.00283497	8.6e-09	-0.0011	0.0091	0.9048	6.09661e-05	28.4002
rs10419397	G	A	0.0322719	0.00230114	7.9e-45	-0.0002	0.0074	0.9747	0.000422058	196.68
rs10506328	A	C	-0.0140103	0.00218222	4.7e-11	0.0118	0.0072	0.1006	8.84813e-05	41.2189
rs10749636	G	A	-0.0153169	0.00247734	2.7e-10	0.0004	0.0081	0.962	8.20591e-05	38.2269
rs10758659	A	G	-0.0128822	0.00212329	1.2e-09	-0.0065	0.0069	0.3493	7.90168e-05	36.8095
rs11085147	C	T	-0.0914784	0.00363239	1.7e-142	-0.0088	0.0121	0.466	0.00135973	634.235
rs111801459	C	T	-0.0174175	0.00287765	1.4e-09	-0.0089	0.0094	0.3469	7.86418e-05	36.6348
rs1127787	G	A	0.0188077	0.00279641	4.9e-11	0.015	0.0089	0.09297	9.71001e-05	45.2343
rs114694170	T	C	-0.0365682	0.00451378	5e-16	-0.0318	0.015	0.03375	0.000140883	65.6333
rs11553699	A	G	-0.0507454	0.00319359	8.7e-55	0.0107	0.0107	0.3189	0.000541741	252.484
rs11668201	A	T	0.0150431	0.00268998	1.2e-08	-0.0035	0.0088	0.6907	6.71335e-05	31.2734
rs117948349	G	A	0.034522	0.00586304	1.2e-09	0.0129	0.0188	0.491	7.44228e-05	34.6692
rs11867543	C	T	-0.0184648	0.00304643	1.8e-09	-0.0113	0.0098	0.2503	7.88614e-05	36.7371
rs12005199	G	A	-0.01631	0.00233552	1.4e-12	-0.0089	0.0077	0.2486	0.000104686	48.7684
rs12052715	C	G	0.0167535	0.00234264	2.9e-11	0.0107	0.0074	0.1486	0.000109785	51.1444
rs12148	T	G	0.0166418	0.00215063	3.5e-14	-0.0075	0.0069	0.2754	0.00012853	59.878
rs12247015	A	G	-0.0421715	0.00212629	7.8e-83	0.0079	0.0069	0.2567	0.000843759	393.361
rs13084580	C	T	-0.0269055	0.00330885	1.1e-15	-0.016	0.0105	0.1275	0.000141925	66.119
rs13088724	G	A	-0.0174234	0.00254547	5.8e-12	-0.0078	0.0083	0.3477	0.000100572	46.852
rs1354034	T	C	0.031093	0.00213594	7.9e-46	-0.0089	0.0068	0.1925	0.000454718	211.907
rs1362214	A	G	-0.0242038	0.00211308	3.6e-32	0.0041	0.0069	0.5514	0.000281582	131.2
rs1420472	G	T	-0.0141963	0.00212196	4.1e-11	-0.0114	0.0069	0.09941	9.60785e-05	44.7584
rs148475745	G	A	-0.0286647	0.00435777	5e-11	0.0015	0.0144	0.9152	9.28791e-05	43.2678
rs149467613	G	A	0.0273781	0.00498229	4.1e-08	0.0152	0.017	0.3707	6.48205e-05	30.1958
rs151234	G	C	0.0200777	0.00311755	3e-11	-0.0053	0.0106	0.6127	8.90337e-05	41.4762
rs156355	T	C	-0.0244583	0.00215811	3e-27	-0.0067	0.0071	0.3436	0.000275663	128.441
rs1569419	T	C	-0.0229482	0.00250361	2.9e-20	0.0093	0.0081	0.2488	0.000180334	84.016
rs1716505	C	G	0.0132802	0.0022847	7.9e-09	0.0124	0.0074	0.09675	7.2529e-05	33.787
rs1760940	A	C	-0.0270964	0.00243043	2.8e-29	-0.0001	0.008	0.9904	0.000266768	124.295
rs1967556	T	G	-0.0228727	0.00210675	4.3e-26	0.0055	0.0069	0.4236	0.000252983	117.871
rs2015599	G	A	-0.0120674	0.00210429	9.1e-09	-0.0027	0.0067	0.6848	7.05956e-05	32.8863
rs2043085	T	C	-0.0122238	0.0021528	1.2e-08	-0.0076	0.0068	0.264	6.92097e-05	32.2406
rs216195	T	G	-0.0131676	0.002282	3e-09	-0.0127	0.0072	0.0785	7.14732e-05	33.2951
rs2216546	G	T	-0.013643	0.00214174	6.8e-11	0.0039	0.0068	0.5673	8.71045e-05	40.5774
rs2241942	G	A	0.0138369	0.00246299	1.2e-08	-0.0003	0.008	0.9738	6.77509e-05	31.561
rs2245947	G	T	-0.0389612	0.00224471	1.6e-67	0.0071	0.0073	0.3329	0.000646332	301.261
rs2274319	T	C	0.0133867	0.00220288	8e-10	0.0123	0.007	0.07999	7.92726e-05	36.9287
rs2282989	C	T	-0.0447972	0.00780859	4.6e-08	-0.0191	0.0221	0.3873	7.06509e-05	32.912
rs2290507	G	A	-0.0256207	0.00305485	2.9e-17	-0.0097	0.0097	0.3196	0.000150983	70.3397
rs2422614	C	T	-0.0148912	0.0023709	1.5e-10	-0.0039	0.0076	0.6039	8.46814e-05	39.4486
rs2426092	A	C	-0.0123494	0.00210874	6e-10	-0.0122	0.0067	0.06915	7.36217e-05	34.296
rs2844484	A	G	0.0173984	0.00215352	3.8e-16	0.0075	0.0068	0.2744	0.000140104	65.2708
rs2853677	G	A	0.0174799	0.00212224	1.3e-14	0.005	0.0068	0.4617	0.000145619	67.8402
rs28665408	A	C	-0.0202268	0.00212017	1.3e-21	0.009	0.0071	0.2097	0.000195353	91.0146
rs3087374	C	A	-0.023661	0.00383586	5.1e-10	-0.0139	0.0127	0.2731	8.16765e-05	38.0486
rs342293	C	G	-0.0345147	0.00210142	4.9e-59	0.0089	0.0069	0.1952	0.000578793	269.762
rs34592828	G	A	-0.0321507	0.00505606	2.9e-10	-0.0034	0.0167	0.84	8.67982e-05	40.4347
rs35150201	T	G	0.0260886	0.00210284	6.5e-35	0.0082	0.0069	0.2308	0.000330322	153.917
rs3818157	G	A	0.021182	0.00212024	9.3e-23	-0.0015	0.0067	0.8256	0.000214221	99.8072
rs41444045	A	T	0.0306243	0.00433936	2.9e-12	-0.0024	0.0145	0.8688	0.000106912	49.8057
rs4284061	T	A	0.0200726	0.0021867	3.6e-20	-0.0119	0.0196	0.5443	0.00018086	84.2611
rs4388979	G	T	0.014387	0.00213321	2.9e-11	0.0057	0.007	0.4112	9.76389e-05	45.4853
rs4427713	T	C	0.0119885	0.00211842	3.3e-09	-0.0134	0.0169	0.4275	6.87492e-05	32.0261
rs4728358	C	T	0.0132439	0.0022691	9.5e-10	-0.0047	0.0074	0.5217	7.31282e-05	34.0661
rs4841132	A	G	0.0276263	0.00365357	7e-14	-0.0134	0.0117	0.2541	0.00012273	57.1753
rs4841773	G	T	-0.0119425	0.00210711	5.8e-09	0.0162	0.0203	0.4244	6.8957e-05	32.1229
rs4910886	G	T	-0.0225765	0.00221737	1.1e-23	0.001	0.007	0.8896	0.000222501	103.666
rs4916186	A	G	0.0129705	0.00210277	5.4e-10	-0.0137	0.0067	0.04051	8.16745e-05	38.0477
rs55823018	C	T	0.0130949	0.00225298	7.6e-09	-0.0104	0.0075	0.1666	7.25188e-05	33.7822
rs56116444	T	G	0.0250064	0.00397992	3.2e-10	-0.0079	0.0123	0.5232	8.4744e-05	39.4777
rs5745587	A	G	-0.0255866	0.00273731	5.6e-19	0.0019	0.0085	0.822	0.000187537	87.3726
rs59488041	T	A	0.0238	0.00307052	3.5e-15	-0.0044	0.01	0.6572	0.000128963	60.0798
rs61658003	C	A	0.0204253	0.00290151	9.1e-12	0.0038	0.0095	0.6863	0.000106374	49.5549
rs61691222	C	T	-0.0168526	0.00244784	5.2e-12	0.006	0.0079	0.45	0.000101746	47.3986
rs62128105	C	T	-0.0511864	0.00812899	1.5e-10	0.0153	0.028	0.5847	8.51121e-05	39.6492
rs62641680	G	A	0.107204	0.00625313	2.7e-64	-0.0282	0.0214	0.1868	0.000630587	293.917
rs6425521	C	A	-0.0217405	0.00264178	4.7e-16	-0.0027	0.0086	0.756	0.00014537	67.7242
rs655029	G	A	0.0140524	0.00233515	1e-09	-0.0027	0.0077	0.7219	7.77374e-05	36.2134
rs680478	C	T	0.0165105	0.00243532	3.2e-12	0.008	0.008	0.3204	9.86638e-05	45.9628
rs6943701	A	T	-0.018084	0.00274984	2.4e-11	-0.0069	0.0088	0.4339	9.2838e-05	43.2486
rs6986601	A	G	0.0119056	0.00210328	1.1e-08	-0.0134	0.0069	0.04996	6.87813e-05	32.041
rs7080536	G	A	0.0322872	0.00522321	8.1e-09	-0.0201	0.017	0.2374	8.20243e-05	38.2106
rs74750282	T	C	-0.0478445	0.0037353	8.6e-39	0.0085	0.0121	0.4837	0.000352089	164.063
rs74874677	A	G	0.0998274	0.00702628	2.4e-45	0.0091	0.023	0.6934	0.000433164	201.858
rs754169	T	A	-0.027351	0.0020999	8.4e-38	0.004	0.0067	0.5443	0.000364069	169.647
rs7712401	C	T	-0.0133047	0.00210652	1.9e-09	-0.0023	0.0067	0.7353	8.56316e-05	39.8912
rs77261872	C	T	-0.0315193	0.00317772	7.3e-24	0.0035	0.01	0.7243	0.000211165	98.383
rs78020802	G	A	-0.0281054	0.004253	6.8e-10	0.0219	0.0136	0.1058	9.37433e-05	43.6704
rs78909033	G	A	0.0246157	0.00307673	8.5e-15	-0.0073	0.0103	0.4833	0.000137397	64.0094
rs80140716	A	C	0.026852	0.00395395	2.8e-11	0.0156	0.0133	0.2394	9.90011e-05	46.12
rs8045855	T	A	-0.0189056	0.00271171	1e-11	0.0061	0.0236	0.7961	0.000104338	48.6063
rs8176645	T	A	0.0144101	0.00259833	1.9e-09	0.0012	0.0081	0.8841	6.60251e-05	30.757
rs9494142	T	C	-0.0204572	0.00242286	3.6e-18	0.0038	0.0079	0.6279	0.000153025	71.2909

## Sheet: CysC
SNP	Effect_allele	Other_allele	Exposure (mtDNA-CN)			Outcome (CysC)			R2	F-statistic
			Beta	SE	pval	Beta	SE	pval
rs10506328	A	C	-0.0140103	0.00218222	4.7e-11	0.005	0.0025	0.04829	8.84813e-05	41.2189
rs13084580	C	T	-0.0269055	0.00330885	1.1e-15	-0.0056	0.0038	0.1361	0.000141925	66.119
rs1354034	T	C	0.031093	0.00213594	7.9e-46	0.0029	0.0024	0.239	0.000454718	211.907
rs1668871	T	C	0.0162782	0.00215158	3.1e-13	0.0073	0.0025	0.002875	0.000122867	57.2395
rs1760940	A	C	-0.0270964	0.00243043	2.8e-29	0.0037	0.0028	0.1759	0.000266768	124.295
rs2015599	G	A	-0.0120674	0.00210429	9.1e-09	0.0047	0.0024	0.05066	7.05956e-05	32.8863
rs2043085	T	C	-0.0122238	0.0021528	1.2e-08	0.0019	0.0024	0.4453	6.92097e-05	32.2406
rs2216546	G	T	-0.013643	0.00214174	6.8e-11	-0.0001	0.0024	0.9803	8.71045e-05	40.5774
rs2241942	G	A	0.0138369	0.00246299	1.2e-08	0.0007	0.0029	0.8098	6.77509e-05	31.561
rs2282989	C	T	-0.0447972	0.00780859	4.6e-08	-0.0063	0.0083	0.4486	7.06509e-05	32.912
rs2422614	C	T	-0.0148912	0.0023709	1.5e-10	-0.0016	0.0027	0.5521	8.46814e-05	39.4486
rs2844484	A	G	0.0173984	0.00215352	3.8e-16	-0.0023	0.0024	0.357	0.000140104	65.2708
rs2853677	G	A	0.0174799	0.00212224	1.3e-14	0.0052	0.0024	0.03161	0.000145619	67.8402
rs3087374	C	A	-0.023661	0.00383586	5.1e-10	0.004	0.0044	0.3655	8.16765e-05	38.0486
rs342293	C	G	-0.0345147	0.00210142	4.9e-59	0.0022	0.0024	0.3539	0.000578793	269.762
rs4841132	A	G	0.0276263	0.00365357	7e-14	-0.008	0.0042	0.05683	0.00012273	57.1753
rs62641680	G	A	0.107204	0.00625313	2.7e-64	-0.001	0.0071	0.892	0.000630587	293.917
rs6986601	A	G	0.0119056	0.00210328	1.1e-08	-0.0037	0.0024	0.1231	6.87813e-05	32.041
rs7080536	G	A	0.0322872	0.00522321	8.1e-09	0	0.0061	0.9954	8.20243e-05	38.2106
rs74874677	A	G	0.0998274	0.00702628	2.4e-45	-0.0023	0.008	0.771	0.000433164	201.858
rs78909033	G	A	0.0246157	0.00307673	8.5e-15	-0.0017	0.0035	0.627	0.000137397	64.0094

[truncated: 2 more sheets: NGAL, KIM-1]
