# Supplementary material for: Mitochondrial DNA copy number as a genetic determinant of renal function: insights from bidirectional Mendelian randomization
Source: Ren Fail. 2025 Aug 10;47(1):2542522. doi: 10.1080/0886022X.2025.2542522 (PMC12340955; doi:10.1080/0886022X.2025.2542522)
Supplement: Table S5 Instrumental variables used in reverse MR analysis.xlsx [file IRNF_A_2542522_SM9401.xlsx]

## Sheet: ARF
SNP	Effect_allele	Other_allele	Exposure (ARF)			Outcome (mtDNA-CN)			R2	F-statistic
			Beta	SE	pval	Beta	SE	pval
rs116204055	G	C	0.208571	0.0422481	7.94127e-07	-0.0041	0.0062	0.5143	5.49426e-05	24.372
rs11726648	T	C	0.0890032	0.0192641	3.83469e-06	0.0042	0.0024	0.07355	4.81208e-05	21.3458
rs12921916	C	T	-0.101532	0.0194284	1.73281e-07	0.0008	0.0023	0.7317	6.15666e-05	27.3105
rs16990837	G	A	-0.0996197	0.0207378	1.55697e-06	-0.0038	0.0024	0.1237	5.20214e-05	23.0761
rs17411097	G	A	-0.668083	0.132266	4.39359e-07	-0.0026	0.0113	0.8212	5.75147e-05	25.5131
rs2075965	T	C	-0.0996315	0.0207164	1.5145e-06	-0.0023	0.003	0.4271	5.21413e-05	23.1293
rs2380185	G	A	0.0839379	0.0176782	2.05324e-06	-0.0012	0.0025	0.6282	5.08227e-05	22.5444
rs61736486	T	C	-0.261435	0.0543275	1.49273e-06	-0.0013	0.0052	0.7978	5.22042e-05	23.1572
rs62187073	T	C	0.141592	0.0305519	3.57857e-06	0.0039	0.0043	0.3558	4.84194e-05	21.4783
rs72808750	C	T	0.0881417	0.0191951	4.39238e-06	-0.0025	0.0027	0.3553	4.75337e-05	21.0853
rs74649467	G	A	0.42554	0.0903568	2.48268e-06	0.0053	0.0074	0.4746	5.00008e-05	22.1798
rs7760008	G	C	-0.102639	0.0219574	2.94713e-06	0.0026	0.0027	0.3414	4.92585e-05	21.8505

## Sheet: CKD
SNP	Effect_allele	Other_allele	Exposure (CKD)			Outcome (mtDNA-CN)			R2	F-statistic
			Beta	SE	pval	Beta	SE	pval
rs10224210	C	T	0.0854254	0.0161438	1.21297e-07	-0.0023	0.0023	0.323	6.25703e-05	28.0002
rs10816513	T	C	0.0672212	0.014385	2.96845e-06	0.0034	0.0022	0.1239	4.87983e-05	21.8369
rs11592993	G	A	0.103329	0.0209135	7.78144e-07	0.0023	0.0034	0.4905	5.45507e-05	24.4112
rs11646496	G	A	-0.0749556	0.0160241	2.90162e-06	0.0032	0.0028	0.2475	4.88959e-05	21.8806
rs12413539	T	C	-0.0974782	0.0206772	2.42555e-06	-0.0053	0.0031	0.08892	4.96642e-05	22.2244
rs12874302	G	C	-0.0656429	0.0142125	3.86189e-06	-0.0005	0.0021	0.8073	4.76702e-05	21.3321
rs13146560	C	T	-0.0714277	0.0142248	5.13121e-07	0.002	0.0022	0.3573	5.63443e-05	25.2138
rs13409	A	G	0.0774001	0.0140638	3.72315e-08	0.0017	0.0021	0.4199	6.76833e-05	30.2884
rs145761726	A	G	-0.719762	0.152316	2.29615e-06	-0.0176	0.0127	0.167	4.98997e-05	22.3298
rs148188282	T	C	0.115447	0.024588	2.66275e-06	0.0063	0.0073	0.3924	4.92641e-05	22.0453
rs1863665	C	T	-0.0787353	0.013745	1.01452e-08	-0.0008	0.0021	0.6864	7.33248e-05	32.8131
rs2125103	A	T	-0.0655884	0.0137676	1.89815e-06	0.0001	0.0021	0.9678	5.07164e-05	22.6953
rs2273368	T	C	0.0712226	0.0151258	2.4931e-06	-0.0023	0.0026	0.3734	4.95462e-05	22.1716
rs4990988	G	A	-0.0972543	0.0153399	2.29832e-10	-0.0021	0.0028	0.4564	8.98187e-05	40.1949
rs60457579	T	C	0.0851159	0.0183847	3.66159e-06	0.0021	0.0032	0.516	4.78984e-05	21.4342
rs62101583	A	G	0.0785377	0.0160957	1.06402e-06	-0.0001	0.0023	0.9692	5.32043e-05	23.8086
rs74798874	T	C	0.113046	0.0235533	1.59001e-06	-0.0047	0.0049	0.3422	5.14775e-05	23.0359
rs75351022	T	C	0.241834	0.0474429	3.44413e-07	0.0054	0.0078	0.4896	5.80631e-05	25.9831
rs77924615	A	G	-0.238272	0.0171012	3.98749e-44	-0.0011	0.0026	0.673	0.000433648	194.129
rs9262508	G	A	-0.0669411	0.0139955	1.72667e-06	0.0009	0.0022	0.6887	5.11234e-05	22.8774

## Sheet: RD
SNP	Effect_allele	Other_allele	Exposure (RD)			Outcome (mtDNA-CN)			R2	F-statistic
			Beta	SE	pval	Beta	SE	pval
rs144424436	T	C	1.5	0.312	1.51e-06	0.0057	0.0091	0.5269	5.80576e-05	23.1138
rs185749791	T	C	2.23	0.425	1.58e-07	0.0059	0.0117	0.6131	6.91533e-05	27.5315
rs2410168	C	A	-0.776	0.165	2.63e-06	-0.0037	0.005	0.4588	5.55575e-05	22.1184
rs4297946	C	G	-0.337	0.0642	1.48e-07	-0.0024	0.0021	0.2539	6.92103e-05	27.5542
rs56390006	C	T	0.479	0.105	4.84e-06	-0.0043	0.0033	0.1988	5.22734e-05	20.8109
rs6580604	T	C	-0.316	0.065	1.14e-06	-0.0013	0.0021	0.548	5.93653e-05	23.6344
rs72978148	A	G	0.478	0.0893	8.85e-08	0.0048	0.0029	0.09434	7.19669e-05	28.6517
rs7477268	T	C	-0.305	0.064	1.88e-06	0.0016	0.0021	0.4313	5.70461e-05	22.7111
rs78532069	T	C	0.943	0.191	7.82e-07	-0.0033	0.0058	0.5679	6.12267e-05	24.3756

## Sheet: eGFR
SNP	Effect_allele	Other_allele	Exposure (eGFR)			Outcome (mtDNA-CN)			R2	F-statistic
			Beta	SE	pval	Beta	SE	pval
rs10014520	A	T	-0.0023	0.0005	4.183e-06	-0.0061	0.0034	0.0746	2.56964e-05	21.1599
rs10040793	T	C	-0.0015	0.0003	2.17e-07	0.0016	0.0022	0.4714	2.50392e-05	24.9999
rs10047498	A	G	-0.0017	0.0004	3.591e-06	-0.0043	0.0029	0.132	1.79943e-05	18.0625
rs10093614	A	G	-0.0018	0.0003	2.198e-10	0.003	0.0022	0.1591	3.7431e-05	35.9999
rs10111039	A	G	0.0016	0.0003	4.115e-09	0.0022	0.0021	0.3068	2.8489e-05	28.4444
rs10138011	C	G	0.0013	0.0003	3.683e-06	0.0045	0.0021	0.03259	2.03292e-05	18.7777
rs10142359	A	G	0.0021	0.0003	7.937e-15	-0.0006	0.0021	0.7821	4.88024e-05	48.9999
rs10151563	A	G	-0.0019	0.0003	1.156e-11	0.0006	0.0021	0.7759	3.99573e-05	40.111
rs10152428	C	G	0.0014	0.0003	2.094e-06	-0.0043	0.0023	0.06894	2.18185e-05	21.7777
rs10163551	T	C	-0.0023	0.0003	1.46e-14	0.0027	0.0023	0.2309	6.11732e-05	58.7777
rs10200995	A	T	0.002	0.0004	2.123e-07	0.0007	0.003	0.8213	2.49087e-05	25
rs10224002	A	G	0.0077	0.0003	3.55e-142	0.0025	0.0023	0.2802	0.000669099	658.776
rs10283362	T	C	0.0021	0.0004	2.24e-08	-0.0004	0.0029	0.8903	2.86584e-05	27.5624
rs1042752	A	G	0.0018	0.0003	7.078e-11	-0.0006	0.0021	0.7873	3.58892e-05	35.9999
rs10430743	T	G	0.0027	0.0003	1.676e-22	0	0.0021	0.9852	8.06901e-05	80.9998
rs1045051	T	G	-0.0015	0.0003	8.531e-07	0.0029	0.0022	0.1892	2.61212e-05	24.9999
rs1047891	A	C	-0.007	0.0003	2.29e-121	0.0067	0.0022	0.0027	0.000566347	544.443
rs10492436	T	C	0.002	0.0003	6.432e-13	-0.0005	0.0021	0.8171	4.42663e-05	44.4444
rs10498755	T	C	-0.0043	0.0005	5.8e-18	-0.0003	0.0038	0.9462	7.37319e-05	73.9599
rs1050700	T	C	-0.0014	0.0003	2.833e-06	-0.0043	0.0023	0.06303	2.20177e-05	21.7777
rs10758591	C	G	0.0015	0.0003	5.758e-08	-0.0026	0.0021	0.2075	3.2225e-05	24.9999
rs10821939	A	G	0.0014	0.0003	4.381e-07	-0.0002	0.0021	0.9259	2.16964e-05	21.7777
rs10846156	T	G	-0.004	0.0003	4.127e-31	-0.0022	0.0026	0.4022	0.000177063	177.777
rs10849077	A	G	-0.0025	0.0004	1.698e-08	0.0026	0.0031	0.3898	4.7436e-05	39.0624
rs10851885	A	G	0.0056	0.0003	9.742e-69	0.0001	0.0024	0.9762	0.000350138	348.444
rs10857228	T	C	-0.0016	0.0003	1.832e-07	-0.0018	0.0024	0.4482	2.85919e-05	28.4444
rs10862375	C	G	-0.0019	0.0003	9.823e-10	-0.0012	0.0023	0.6181	3.99501e-05	40.111
rs1087289	T	G	0.0019	0.0003	3.232e-10	0.002	0.0021	0.3569	4.63309e-05	40.111
rs10913015	T	C	-0.0016	0.0003	3.849e-09	0.0007	0.0021	0.7274	2.85919e-05	28.4444
rs10917374	C	G	0.0043	0.0005	1.497e-16	-0.0018	0.004	0.6504	7.36584e-05	73.9599
rs10929380	A	G	-0.0019	0.0003	8.418e-12	-0.0011	0.0021	0.6038	3.99871e-05	40.111
rs10933538	A	G	-0.0014	0.0003	2.393e-06	-0.0046	0.0022	0.03554	2.26438e-05	21.7777
rs10994860	T	C	0.0044	0.0004	3.503e-36	0.0001	0.0027	0.9692	0.000121178	121
rs10997817	A	G	0.0018	0.0004	3.17e-06	0.003	0.003	0.3113	2.03551e-05	20.25
rs11023187	T	G	-0.0014	0.0003	2.779e-06	-0.0024	0.0022	0.2693	2.25449e-05	21.7777
rs11031147	C	G	-0.0038	0.0008	1.803e-06	0.0064	0.0057	0.2556	2.50478e-05	22.5624
rs11062102	T	C	0.0041	0.0003	2.321e-47	-0.0014	0.0022	0.5197	0.000186038	186.777
rs11071738	T	C	-0.0026	0.0003	5.968e-21	0.0061	0.0021	0.003557	7.48286e-05	75.111
rs11109717	T	C	-0.0017	0.0003	8.401e-09	0.0005	0.0023	0.8361	3.20703e-05	32.111
rs11117313	C	G	0.0014	0.0003	8.729e-07	-0.0015	0.0022	0.4964	2.27795e-05	21.7777
rs11150210	A	G	-0.0018	0.0003	3.148e-08	0.0066	0.0024	0.007419	3.76554e-05	35.9999
rs111541038	T	C	0.0032	0.0004	2.596e-14	0.0067	0.003	0.02459	7.39302e-05	63.9999
rs11166440	A	G	0.0024	0.0003	3.853e-17	0.0033	0.0022	0.1316	6.4169e-05	63.9999
rs111825271	A	G	0.0037	0.0007	5.148e-08	-0.0058	0.005	0.2538	2.90496e-05	27.9387
rs11186805	A	G	0.002	0.0003	2.451e-12	0.0003	0.0022	0.8842	4.42725e-05	44.4444
rs11218721	A	C	0.0014	0.0003	5.094e-07	-0.0004	0.0022	0.8419	2.16975e-05	21.7777
rs11261022	A	C	-0.0021	0.0003	3.109e-14	0.0005	0.0022	0.8245	4.9029e-05	48.9999
rs112880707	T	C	0.0056	0.0005	3.287e-34	0.0032	0.0036	0.3836	0.000131196	125.44
rs113572081	C	G	-0.0028	0.0004	9.217e-13	-0.0035	0.0031	0.2547	4.88024e-05	48.9999
rs1137844	C	G	-0.0021	0.0003	7.864e-12	0.0001	0.0023	0.9762	5.43085e-05	48.9999
rs113956264	T	C	0.0075	0.0009	1.909e-18	0.0073	0.0213	0.7316	7.99138e-05	69.4443
rs114165349	C	G	0.0064	0.0009	8.629e-13	0.0042	0.007	0.5488	5.03935e-05	50.5678
rs114697502	T	C	-0.0023	0.0005	4.393e-06	-0.0032	0.0038	0.3963	2.20014e-05	21.16
rs11557049	T	C	-0.0044	0.0006	8.727e-14	0.0032	0.0042	0.4544	5.89778e-05	53.7777
rs11564722	T	C	0.0041	0.0003	4.105e-35	-0.0018	0.0025	0.471	0.000199233	186.777
rs11581292	T	C	-0.0017	0.0003	6.669e-09	-0.0038	0.0021	0.07211	3.70899e-05	32.111
rs115926813	A	G	-0.0055	0.0007	1.004e-14	-0.0028	0.0055	0.6055	6.15217e-05	61.7346
rs11616030	A	C	-0.004	0.0005	2.305e-16	-0.0022	0.0037	0.5643	6.6542e-05	63.9999
rs11642550	A	G	0.0018	0.0003	2.818e-09	0.0017	0.0023	0.4505	3.60561e-05	35.9999
rs116476169	C	G	-0.0056	0.001	2.203e-08	0.001	0.0072	0.8842	3.44138e-05	31.3599
rs1165227	T	C	0.0023	0.0004	6.317e-10	0.0039	0.0028	0.1665	3.29711e-05	33.0624
rs11657044	T	C	-0.0082	0.0004	6.7e-111	0.0057	0.0028	0.04172	0.000418526	420.249
rs11670056	T	C	-0.0034	0.0005	1.42e-10	0.003	0.004	0.4521	4.85556e-05	46.2399
rs11694902	A	G	0.0041	0.0004	1.464e-25	-0.0035	0.003	0.2506	0.00010474	105.062
rs117005713	C	G	-0.0037	0.0007	7.287e-07	-0.0129	0.0054	0.01612	3.1953e-05	27.9387
rs11702255	A	G	-0.0017	0.0003	9.655e-09	0.0001	0.0022	0.9567	3.58749e-05	32.111
rs117042741	T	C	-0.0031	0.0007	2.848e-06	-0.0008	0.0053	0.8856	1.95612e-05	19.6122
rs11706370	A	G	0.0025	0.0003	4.465e-17	-0.0008	0.0023	0.7213	6.97721e-05	69.4443
rs11722932	C	G	0.0016	0.0003	2.787e-06	0.001	0.0026	0.6903	2.9837e-05	28.4444
rs1173643	A	G	0.0015	0.0003	9.789e-08	0.0046	0.0021	0.02826	2.50437e-05	24.9999
rs11747993	A	G	-0.0021	0.0003	4.785e-10	-0.0025	0.0024	0.2931	5.60313e-05	48.9999
rs11759908	T	C	-0.0027	0.0003	2.567e-21	-0.0007	0.0021	0.7476	8.42158e-05	80.9998
rs117748478	T	C	0.0036	0.0007	8.71e-07	-0.0028	0.0055	0.6068	2.81441e-05	26.4489
rs117820542	C	G	0.0038	0.0008	4.22e-06	0.0018	0.0064	0.7741	2.25395e-05	22.5625
rs11786896	T	C	-0.0059	0.0007	1.206e-19	0.0046	0.0049	0.345	7.48381e-05	71.0407
rs11791149	T	C	0.0023	0.0004	1.236e-10	-0.0014	0.0027	0.5984	3.45829e-05	33.0624
rs11833786	A	G	0.0029	0.0006	1.689e-06	-0.0098	0.0046	0.03342	2.3268e-05	23.3611
rs11856829	T	C	0.0026	0.0003	1.298e-20	0.0037	0.0021	0.08121	7.81709e-05	75.111
rs11865670	A	G	0.0014	0.0003	5.475e-07	0.0064	0.0022	0.003606	2.30333e-05	21.7777
rs1191803	A	C	-0.0013	0.0003	2.183e-06	0.0001	0.0021	0.9615	1.87049e-05	18.7777
rs1194922	A	G	-0.0013	0.0003	2.083e-06	0.002	0.0022	0.3517	1.87047e-05	18.7777
rs12105992	A	C	0.0014	0.0003	3.603e-06	0.0016	0.0023	0.4825	2.26662e-05	21.7777
rs12145677	A	G	-0.0031	0.0003	1.34e-25	-0.0007	0.0023	0.7472	0.000106473	106.778
rs12149228	T	C	-0.0029	0.0004	3.37e-15	-0.0017	0.0028	0.5551	5.23592e-05	52.5624
rs12190287	C	G	0.002	0.0003	1.444e-12	0.0026	0.0022	0.2372	4.62107e-05	44.4444
rs12216582	C	G	-0.0018	0.0003	1.056e-08	-0.0009	0.0023	0.709	3.81051e-05	35.9999
rs12329575	T	G	0.0021	0.0004	1.565e-06	0.0037	0.0033	0.2588	2.74525e-05	27.5624
rs12346653	T	C	-0.0015	0.0003	1.394e-06	0.0041	0.0024	0.08981	2.5994e-05	24.9999
rs12377027	A	G	-0.002	0.0004	1.414e-08	-0.0075	0.0027	0.005892	2.5994e-05	24.9999
rs12409752	T	C	0.0015	0.0003	1.186e-06	0.003	0.0023	0.2015	2.5994e-05	24.9999
rs12413668	T	C	-0.0027	0.0005	4.922e-07	-0.0043	0.0041	0.2926	3.03193e-05	29.1599
rs12428808	A	C	-0.0018	0.0004	4.889e-06	0.0027	0.003	0.3595	2.01709e-05	20.25
rs12432201	T	C	0.0022	0.0003	1.981e-13	0.0004	0.0023	0.8469	5.72688e-05	53.7777
rs12439429	T	C	0.0017	0.0003	1.633e-10	-0.0002	0.0021	0.9263	3.19866e-05	32.111
rs12449763	A	T	-0.0022	0.0003	1.204e-10	-0.0053	0.0025	0.03708	5.59144e-05	53.7777
rs12520984	C	G	0.0023	0.0003	6.483e-16	-0.0026	0.0023	0.246	5.86038e-05	58.7777
rs12544197	A	G	-0.0016	0.0003	7.672e-09	-0.0017	0.0021	0.4347	2.97068e-05	28.4444
rs12570466	T	C	0.0027	0.0006	1.3e-06	-0.0007	0.0043	0.8766	2.05296e-05	20.25
rs1258179	A	G	-0.0021	0.0003	5.052e-15	0.0049	0.0021	0.01966	4.88092e-05	48.9999
rs1260326	T	C	0.0051	0.0003	1.836e-74	-0.0035	0.0021	0.09821	0.000303317	288.999
rs12638420	T	C	0.0016	0.0003	4.417e-06	-0.0038	0.0024	0.1161	3.29476e-05	28.4444
rs12713256	A	G	0.0021	0.0003	3.472e-11	-0.0004	0.0024	0.8838	4.90757e-05	48.9999
rs12727107	A	G	0.0015	0.0003	6.249e-08	0.0055	0.0021	0.01083	2.49224e-05	25
rs12736457	C	G	0.0058	0.0004	1.744e-45	0.0013	0.0031	0.6831	0.000209373	210.25
rs12781024	A	T	0.0017	0.0003	4.866e-10	-0.0004	0.0021	0.8631	3.19834e-05	32.111
rs12905712	A	T	0.0013	0.0003	3.3e-06	0.0023	0.0022	0.3036	1.95245e-05	18.7777
rs12916712	T	C	-0.0019	0.0003	7.604e-10	0.0031	0.0024	0.191	4.01841e-05	40.111
rs12940987	A	G	-0.0048	0.0003	2.766e-49	-0.0033	0.0025	0.1883	0.000255238	255.999
rs12942611	A	C	-0.0017	0.0003	3.418e-09	0.0008	0.0022	0.7214	3.19831e-05	32.111
rs12951993	A	G	-0.0022	0.0003	4.034e-15	-0.0017	0.0021	0.4096	5.40551e-05	53.7777
rs13032786	C	G	0.0032	0.0003	3.241e-27	-0.0032	0.0023	0.164	0.000118291	113.778
rs13047277	T	C	0.0024	0.0003	7.416e-16	0.0047	0.0023	0.03986	6.6712e-05	63.9999
rs13064938	T	C	0.0032	0.0003	2.029e-30	-0.0028	0.0021	0.182	0.000113318	113.778
rs13065446	T	C	-0.0045	0.0003	7.426e-54	0.0056	0.0022	0.01141	0.000224062	225
rs13099700	A	G	0.0021	0.0003	4.967e-12	0.0028	0.0023	0.227	4.88097e-05	48.9999
rs13157326	A	G	-0.0024	0.0003	1.604e-16	0.0002	0.0021	0.9294	6.63228e-05	63.9999
rs1317743	T	C	-0.0025	0.0005	8.027e-07	0.0005	0.0039	0.894	2.60536e-05	24.9999
rs13227214	C	G	-0.0027	0.0003	1.705e-23	0.0001	0.0021	0.9789	8.07013e-05	80.9998
rs13230509	C	G	-0.0064	0.0003	1.03e-88	-0.0013	0.0023	0.5723	0.000522935	455.11
rs13245051	A	G	-0.0019	0.0003	2.799e-12	0.002	0.0021	0.3318	4.05343e-05	40.111
rs132641	A	G	-0.0024	0.0004	2.239e-11	0.0012	0.0028	0.6662	3.60661e-05	35.9999
rs13281719	T	C	0.0025	0.0005	1.457e-07	-0.0046	0.0036	0.2086	2.50392e-05	24.9999
rs139323761	C	G	0.0075	0.001	2.08e-14	0.0048	0.007	0.4928	6.60219e-05	56.2499
rs139815845	T	C	-0.0052	0.001	5.337e-07	-0.0005	0.0083	0.9477	2.69482e-05	27.0399
rs140701820	T	C	0.0028	0.0005	3.633e-07	0.0054	0.0038	0.155	3.62272e-05	31.3599
rs1453834	T	C	-0.0021	0.0003	9.928e-14	0.0043	0.0021	0.04122	4.88623e-05	48.9999
rs145785120	T	C	0.0027	0.0005	2.376e-07	-0.0013	0.004	0.7354	2.90436e-05	29.1599
rs1458038	T	C	0.0031	0.0003	6.88e-26	0.0013	0.0023	0.5717	0.000107323	106.778
rs148185902	A	G	-0.0128	0.0013	4.923e-22	0.0022	0.0095	0.8168	0.000110571	96.9465
rs150771268	A	T	-0.0035	0.0007	1.262e-06	0.0044	0.005	0.3781	2.8205e-05	24.9999
rs151245	T	G	-0.002	0.0003	4.803e-13	0.0017	0.0021	0.4293	4.52834e-05	44.4444
rs1519102	C	G	0.0018	0.0003	1.744e-09	-0.0056	0.0023	0.01344	3.74741e-05	35.9999
rs1541938	T	C	0.0029	0.0003	1.247e-20	0.0018	0.0024	0.4534	9.30746e-05	93.4443
rs1545837	T	C	-0.0021	0.0003	1.44e-13	-0.0007	0.0022	0.7402	4.9029e-05	48.9999
rs1548945	T	C	0.0038	0.0003	1.958e-41	-0.0016	0.0021	0.4413	0.000167226	160.444
rs1551315	A	G	0.0016	0.0003	1.234e-06	0.0013	0.0026	0.6223	2.83642e-05	28.4444
rs1584028	T	C	0.0017	0.0003	1.675e-10	-0.0027	0.0021	0.2003	3.19927e-05	32.111
rs1585499	T	C	-0.0037	0.0003	5.66e-42	0.0007	0.0021	0.7518	0.000158295	152.111
rs1617634	A	G	0.0086	0.0003	1e-200	0.0013	0.0022	0.5413	0.000853746	821.776
rs16823029	A	C	-0.0053	0.0005	3.354e-26	0	0.0038	0.9924	0.000111898	112.36
rs16838282	A	G	-0.002	0.0004	4.097e-07	-0.0027	0.0031	0.3825	2.49291e-05	25
rs16847759	A	G	-0.003	0.0006	3.507e-06	0.0039	0.0049	0.4191	2.60652e-05	24.9999
rs16874073	T	C	-0.0042	0.0006	4.283e-11	0.0026	0.0049	0.594	4.88005e-05	48.9999
rs17050272	A	G	-0.0029	0.0003	2.005e-25	0.0027	0.0021	0.2006	9.40943e-05	93.4443
rs1719935	A	G	0.0027	0.0003	6.859e-23	-0.0016	0.0021	0.4563	8.06844e-05	80.9998
rs17256228	T	C	-0.0056	0.0004	9.445e-39	0.0023	0.0034	0.4939	0.000195372	196
rs17408577	C	G	-0.0018	0.0003	1.397e-07	0.0008	0.0026	0.7644	3.7431e-05	35.9999
rs1741177	A	G	-0.0016	0.0003	1.118e-07	-0.0019	0.0023	0.4056	2.96863e-05	28.4444
rs1752384	A	T	0.0023	0.0004	1.945e-07	0.0104	0.0034	0.00207	3.43768e-05	33.0624
rs17563	A	G	0.0018	0.0003	5.613e-11	-0.0006	0.0021	0.7775	3.76515e-05	35.9999
rs1757915	A	G	0.0024	0.0003	7.836e-17	0.002	0.0022	0.3527	6.43294e-05	63.9999
rs17602729	A	G	0.0027	0.0004	1.696e-10	0.0008	0.0032	0.7945	4.74456e-05	45.5624
rs1762416	A	G	0.0018	0.0003	1.929e-09	-0.0053	0.0022	0.01524	3.88796e-05	35.9999
rs1772976	T	C	0.0017	0.0003	1.136e-09	-0.0005	0.0021	0.7967	3.33877e-05	32.111
rs1775826	A	C	0.0014	0.0003	2.548e-06	0.0036	0.0022	0.1069	2.26438e-05	21.7777
rs1800574	T	C	-0.0063	0.0008	4.759e-15	-0.0008	0.0062	0.9018	6.21095e-05	62.0155
rs1801251	A	G	0.0019	0.0003	7.641e-12	-0.0023	0.0022	0.2943	4.03188e-05	40.111
rs1806649	T	C	0.0027	0.0003	1.167e-17	0.005	0.0024	0.03809	8.14155e-05	80.9998
rs184332798	A	G	0.0044	0.0008	2.453e-07	0.0024	0.0066	0.7126	3.01289e-05	30.2499
rs1857859	A	G	0.0015	0.0003	1.644e-06	-0.0016	0.0023	0.4921	2.51297e-05	24.9999
rs187355703	C	G	0.0117	0.0009	6.668e-40	0.0143	0.0067	0.03253	0.000176252	169
rs1887251	T	C	0.0029	0.0003	1.691e-25	-0.0005	0.0022	0.8011	9.30959e-05	93.4443
rs1913641	T	G	-0.0021	0.0003	2.83e-14	0.0007	0.0021	0.7292	4.88043e-05	48.9999
rs1949651	T	C	-0.0014	0.0003	2.064e-07	-0.0044	0.0021	0.03531	2.16949e-05	21.7777
rs1994887	A	C	-0.002	0.0003	6.766e-11	0.0026	0.0024	0.2798	4.45133e-05	44.4444
rs2011350	T	C	-0.0013	0.0003	3.204e-06	0.0017	0.0021	0.4217	1.95245e-05	18.7777
rs2028518	T	G	-0.0016	0.0003	2.958e-07	-0.0049	0.0023	0.03753	2.83331e-05	28.4444
rs2053196	T	C	0.0018	0.0003	3.626e-08	-0.0035	0.0026	0.1724	3.60561e-05	35.9999
rs2068888	A	G	-0.0031	0.0003	7.61e-30	-0.0002	0.0021	0.9123	0.000107323	106.778
rs2076668	A	G	-0.0039	0.0003	6.91e-43	-0.0048	0.0021	0.02435	0.000175783	169
rs2080183	T	C	-0.0017	0.0003	1.174e-07	-0.0045	0.0025	0.07265	3.33877e-05	32.111
rs2127206	T	C	0.0015	0.0003	4.729e-08	-0.004	0.0021	0.06106	2.4907e-05	25
rs2130886	T	C	-0.0014	0.0003	1.263e-07	-0.0007	0.0021	0.7305	2.27795e-05	21.7777
rs2134171	T	C	0.002	0.0004	1.691e-06	0.0026	0.0032	0.4165	2.49047e-05	25
rs2145166	A	G	-0.0035	0.0004	3.677e-17	0.0027	0.003	0.3645	8.96854e-05	76.5623
rs2158712	A	T	0.0014	0.0003	1.279e-07	-0.0005	0.0021	0.8184	2.16936e-05	21.7777
rs2184896	A	C	0.0019	0.0003	9.626e-13	-0.0035	0.0021	0.1	4.01734e-05	40.111
rs2194079	A	G	-0.0015	0.0003	6.657e-08	-0.0006	0.0021	0.7777	2.5067e-05	24.9999
rs219781	T	G	0.0024	0.0003	3.278e-15	0.002	0.0024	0.4034	6.43294e-05	63.9999
rs223308	A	G	-0.003	0.0003	4.24e-28	0.0017	0.0021	0.4115	9.95877e-05	99.9998
rs2235537	T	C	-0.0015	0.0003	1.51e-07	0.0011	0.0021	0.6085	2.6195e-05	24.9999
rs2235826	A	T	-0.0033	0.0004	2.046e-20	-0.0032	0.0027	0.2379	7.08471e-05	68.0624
rs2239547	T	C	-0.0025	0.0003	6.357e-16	0.0007	0.0024	0.7819	6.91623e-05	69.4443
rs2252281	T	C	0.0042	0.0003	2.024e-50	0.0055	0.0021	0.01115	0.000196271	196
rs227854	A	G	0.0015	0.0003	1.946e-06	0.002	0.0024	0.3992	2.6024e-05	24.9999
rs2279463	A	G	0.0082	0.0004	2.46e-94	0.0073	0.003	0.01379	0.000420743	420.249
rs2281490	A	G	0.0016	0.0003	7.93e-08	-0.0004	0.0023	0.8644	2.8489e-05	28.4444
rs2293093	C	G	0.0027	0.0004	2.196e-10	-0.0013	0.0033	0.692	4.54319e-05	45.5624
rs2302316	A	G	0.0018	0.0003	3.303e-08	-0.0007	0.0025	0.7645	3.7468e-05	35.9999
rs2306623	T	C	-0.0021	0.0003	1.134e-12	-0.0004	0.0022	0.8447	5.09975e-05	48.9999
rs236326	A	T	0.0021	0.0003	5.9e-11	-0.004	0.0024	0.1045	4.88194e-05	48.9999
rs2393730	A	G	0.0013	0.0003	2.077e-06	0.0028	0.0021	0.1907	1.88073e-05	18.7777
rs2411192	A	T	-0.0021	0.0003	1.878e-14	0.0011	0.0021	0.6053	4.8815e-05	48.9999
rs2412608	T	C	0.0033	0.0003	8.42e-34	0	0.0021	0.9921	0.000125799	121
rs2439310	T	C	-0.0017	0.0003	8.78e-07	-0.0033	0.0026	0.2083	3.19882e-05	32.111
rs2452592	A	G	-0.0016	0.0003	7.566e-09	-0.003	0.0022	0.164	2.95753e-05	28.4444
rs2453594	T	C	-0.0024	0.0004	4.412e-12	-0.0021	0.0026	0.4293	3.62417e-05	35.9999
rs2544390	T	C	0.0016	0.0003	1.083e-08	-0.0037	0.0022	0.09148	2.95753e-05	28.4444
rs2625166	A	G	0.0016	0.0003	4.612e-08	-0.0002	0.0021	0.9068	3.28956e-05	28.4444
rs2634675	A	G	0.0024	0.0003	1.769e-17	0	0.0021	0.9846	6.63309e-05	63.9999
rs2643438	C	G	0.0014	0.0003	6.855e-07	-0.0023	0.0021	0.2686	2.25478e-05	21.7777
rs2666831	A	T	0.0015	0.0003	2.696e-08	-0.0003	0.0021	0.8715	2.49008e-05	25
rs267738	T	G	-0.0053	0.0003	2.382e-57	-0.0028	0.0025	0.2677	0.000313702	312.11
rs27028	A	G	-0.0017	0.0003	7.969e-10	-0.0009	0.0022	0.6778	3.20473e-05	32.111
rs2756127	T	C	-0.0014	0.0003	1.198e-06	0.004	0.0022	0.06211	2.1823e-05	21.7777
rs2783971	A	C	-0.0027	0.0003	5.902e-24	0.0015	0.0021	0.4611	8.12218e-05	80.9998
rs278941	A	G	-0.0019	0.0003	3.738e-10	-0.0025	0.0023	0.2927	4.05488e-05	40.111
rs2803959	T	C	0.0017	0.0003	6.718e-10	-0.0006	0.0021	0.7794	3.19924e-05	32.111
rs2807731	A	G	0.0013	0.0003	7.683e-07	-0.0003	0.0021	0.8861	1.87022e-05	18.7777
rs2815367	A	G	-0.0019	0.0003	5.207e-11	0.0028	0.0022	0.1977	3.99481e-05	40.111
rs2823139	A	G	-0.0032	0.0003	3.026e-29	0.0036	0.0022	0.1007	0.000114353	113.778
rs2834317	A	G	-0.0037	0.0004	2.797e-22	0.0057	0.0029	0.05193	8.8959e-05	85.5623
rs284316	T	C	-0.0018	0.0003	2.215e-09	-0.0038	0.0022	0.08724	3.79444e-05	35.9999
rs28493806	A	G	-0.0015	0.0003	4.5e-08	0.0006	0.0022	0.7759	2.48995e-05	25
rs28601761	C	G	0.0031	0.0003	1.701e-28	-0.0022	0.0021	0.3024	0.000111014	106.778
rs28651387	T	C	-0.0015	0.0003	1.134e-07	-0.0024	0.0021	0.2621	2.60072e-05	24.9999
rs2878427	C	G	0.0014	0.0003	2.119e-07	0.0009	0.0021	0.665	2.16957e-05	21.7777
rs2878889	A	G	-0.0018	0.0003	3.654e-11	0.0035	0.0021	0.09727	3.74902e-05	35.9999
rs2899333	A	G	-0.0019	0.0003	1.124e-10	-0.0031	0.0023	0.1787	4.01791e-05	40.111
rs2900660	A	C	-0.0017	0.0003	3.064e-10	-0.0023	0.0021	0.2795	3.21595e-05	32.111
rs293736	A	C	0.0018	0.0003	1.778e-09	-0.0004	0.0023	0.8571	3.75053e-05	35.9999
rs2952281	T	G	0.0014	0.0003	8.195e-07	0.0002	0.0022	0.9146	2.26438e-05	21.7777
rs2960455	A	G	0.0043	0.0003	2.052e-46	-0.0014	0.0023	0.5406	0.000204582	205.444
rs2973444	T	C	-0.0025	0.0005	6.825e-07	-0.0013	0.0037	0.7233	2.4908e-05	25
rs2976178	C	G	-0.0028	0.0003	2.691e-18	-0.0027	0.0024	0.2636	8.67868e-05	87.1109
rs2991341	T	C	-0.002	0.0003	1.841e-12	0.0002	0.0021	0.9392	4.62107e-05	44.4444
rs308951	A	C	-0.0017	0.0003	5.099e-08	0.0023	0.0024	0.3404	3.19917e-05	32.111
rs3107155	T	C	-0.0018	0.0003	3.651e-10	-0.0054	0.0021	0.0114	3.85133e-05	35.9999
rs3111244	A	G	-0.0013	0.0003	2.463e-06	-0.0012	0.0021	0.5892	1.95245e-05	18.7777
rs315986	T	C	-0.0072	0.0004	1.376e-59	-0.0055	0.0034	0.1025	0.000322679	323.999
rs327508	A	G	0.0023	0.0003	4.855e-11	0.0005	0.0026	0.8594	6.11127e-05	58.7777
rs34053392	A	G	0.0015	0.0003	4.412e-08	-0.0059	0.0022	0.005961	2.60198e-05	24.9999
rs34221697	A	G	-0.0054	0.0008	1.125e-10	-0.0133	0.0062	0.03342	4.82018e-05	45.5624
rs34442537	C	G	0.0021	0.0003	1.307e-12	0.0034	0.0023	0.1336	5.0947e-05	48.9999
rs34642860	T	C	0.0021	0.0003	1.439e-12	0.0065	0.0023	0.004019	5.11476e-05	48.9999
rs34707165	A	T	-0.0019	0.0003	1.176e-11	-0.0008	0.0022	0.7126	3.99609e-05	40.111
rs35072105	A	G	-0.002	0.0003	7.744e-13	0.0029	0.0021	0.171	4.43104e-05	44.4444
rs35320690	T	C	-0.0026	0.0003	1.792e-17	0.0048	0.0023	0.04176	7.4892e-05	75.111
rs354211	T	C	-0.0025	0.0003	1.304e-18	0.0027	0.0022	0.2205	6.98015e-05	69.4443
rs35459991	T	C	-0.0016	0.0003	4.65e-06	-0.0021	0.0026	0.4094	3.02879e-05	28.4444
rs35629566	C	G	0.0028	0.0004	5.396e-14	-0.0004	0.0027	0.8733	5.13037e-05	48.9999
rs35667547	C	G	-0.0023	0.0004	8.91e-08	0.0058	0.0031	0.06731	3.76233e-05	33.0624
rs357482	T	C	0.0024	0.0004	3.791e-10	0.0005	0.003	0.8652	3.58953e-05	35.9999
rs35917667	A	C	0.0022	0.0003	8.983e-12	0.001	0.0025	0.6832	5.35756e-05	53.7777
rs35969577	T	G	-0.0061	0.0003	4.43e-105	0.0021	0.0021	0.3121	0.00042971	413.444
rs3739238	T	C	-0.0014	0.0003	1.084e-06	0.0016	0.0021	0.4574	2.31408e-05	21.7777
rs3750082	A	T	0.0022	0.0003	4.203e-14	-0.0037	0.0022	0.08865	5.3566e-05	53.7777
rs3774292	A	T	0.0029	0.0003	5.373e-23	0.0017	0.0022	0.4352	9.33079e-05	93.4443
rs3775932	A	C	-0.002	0.0003	6.995e-14	0.0016	0.0021	0.4431	4.62107e-05	44.4444
rs3791221	A	G	0.0022	0.0003	1.39e-14	0.0003	0.0022	0.8936	5.40035e-05	53.7777
rs3793662	T	C	0.0021	0.0004	1.188e-09	0.0002	0.0027	0.934	2.91745e-05	27.5624
rs3795055	T	C	-0.0013	0.0003	4.456e-06	-0.005	0.0022	0.02274	1.92388e-05	18.7777
rs3795503	T	C	0.0024	0.0003	1.57e-16	-0.0026	0.0023	0.2412	6.6712e-05	63.9999
rs3797537	A	G	0.0021	0.0003	1.875e-12	0.0038	0.0023	0.1005	4.88014e-05	48.9999
rs3812036	T	C	-0.0071	0.0003	3.89e-109	-0.006	0.0025	0.01521	0.000582058	560.11
rs3814828	A	G	0.0021	0.0003	4.689e-13	0.0042	0.0022	0.05353	5.12525e-05	48.9999
rs3824081	T	C	-0.0015	0.0003	1.91e-08	-0.0012	0.0021	0.5591	2.6121e-05	24.9999
rs3824458	T	C	-0.0014	0.0003	1.068e-06	0.0017	0.0022	0.4372	2.16979e-05	21.7777
rs3850625	A	G	0.005	0.0004	1.523e-31	0.0036	0.0032	0.2643	0.000159953	156.25
rs3858410	T	G	0.0016	0.0003	6.155e-07	-0.0027	0.0024	0.2753	2.95753e-05	28.4444
rs3871466	T	C	-0.0022	0.0004	4.121e-08	0.0023	0.003	0.4403	3.18165e-05	30.2499
rs3889514	T	C	0.0014	0.0003	2.096e-07	-0.0017	0.0021	0.4192	2.16905e-05	21.7777
rs3904600	C	G	0.003	0.0003	3.964e-26	0.0028	0.0022	0.1885	0.000103968	99.9998
rs3925584	T	C	-0.0053	0.0003	9.309e-86	-0.0005	0.0021	0.8026	0.000313043	312.11
rs396720	T	C	-0.0015	0.0003	5.496e-07	-0.0001	0.0023	0.9756	2.51297e-05	24.9999
rs41159	A	G	-0.0022	0.0003	3.055e-15	0.0004	0.0021	0.8449	5.39204e-05	53.7777
rs41281023	T	C	0.0091	0.0019	1.206e-06	0.0224	0.0131	0.08696	2.63829e-05	22.939
rs41284816	T	G	-0.0084	0.001	3.186e-17	-0.0183	0.0079	0.01969	7.36909e-05	70.5599
rs41303061	A	T	-0.003	0.0005	8.673e-09	-0.0043	0.0041	0.2846	3.58989e-05	35.9999
rs4144479	A	G	0.0014	0.0003	8.904e-07	-0.0004	0.0021	0.8651	2.26957e-05	21.7777
rs4233651	A	C	-0.0019	0.0003	9.76e-12	0.0033	0.0022	0.1389	3.99991e-05	40.111
rs4290474	C	G	0.0032	0.0004	6.799e-13	-0.0075	0.0034	0.02777	6.41173e-05	63.9999
rs434215	A	G	-0.0039	0.0004	6.402e-26	0.0002	0.0026	0.929	0.00012016	95.0623
rs4365603	A	G	0.0016	0.0003	7.435e-07	0.0022	0.0024	0.3548	2.83314e-05	28.4444
rs438263	A	C	0.0013	0.0003	1.195e-06	0.0028	0.0021	0.1798	1.90268e-05	18.7777
rs4398863	C	G	0.0015	0.0003	2.127e-06	0.0028	0.0024	0.2451	2.5994e-05	24.9999
rs4403344	T	C	-0.0013	0.0003	2.633e-06	-0.0001	0.0022	0.9565	1.95245e-05	18.7777
rs4407395	A	G	-0.0015	0.0003	8.002e-08	0.0026	0.0022	0.2424	2.49075e-05	25
rs4434960	A	T	0.0022	0.0003	2.455e-15	0.0025	0.0021	0.2436	5.35852e-05	53.7777
rs4442348	A	G	0.0018	0.0003	3.143e-11	-0.002	0.0021	0.3323	3.58553e-05	35.9999
rs4489970	A	G	0.0028	0.0004	6.378e-11	0.0002	0.0034	0.9605	4.88014e-05	48.9999
rs45473393	A	T	-0.0034	0.0007	1.195e-06	0.0018	0.005	0.7128	2.5296e-05	23.5918
rs45493999	A	G	-0.0032	0.0007	3.559e-06	0.0001	0.0053	0.9856	2.1729e-05	20.8979
rs4561809	C	G	-0.0014	0.0003	5.226e-07	0.0029	0.0021	0.1717	2.27242e-05	21.7777
rs4567556	A	G	-0.0014	0.0003	4.585e-06	-0.0018	0.0024	0.4439	2.26438e-05	21.7777
rs4567937	A	G	-0.0034	0.0003	8.914e-31	-0.0008	0.0022	0.7093	0.000127921	128.444
rs457543	T	C	0.003	0.0006	7.771e-07	-0.0025	0.0047	0.5899	2.6024e-05	24.9999
rs4617830	A	C	0.0024	0.0003	2.582e-13	0.0016	0.0025	0.5317	6.37473e-05	63.9999
rs4656220	T	C	0.0019	0.0003	4.403e-12	-0.0031	0.0022	0.1543	3.99875e-05	40.111
rs4705067	C	G	-0.0019	0.0003	1.092e-08	0.0001	0.0026	0.9732	3.99557e-05	40.111
rs4725388	A	G	-0.0016	0.0003	7.389e-08	-0.0004	0.0023	0.8774	2.86525e-05	28.4444
rs4735334	A	G	-0.0017	0.0003	6.284e-09	-0.0018	0.0023	0.4267	3.20844e-05	32.111
rs4744712	A	C	-0.0049	0.0003	1.261e-67	0	0.0021	0.9973	0.000269669	266.777
rs4786429	T	C	-0.0022	0.0003	2.089e-13	0.0044	0.0023	0.0557	5.62868e-05	53.7777
rs4820324	C	G	-0.0023	0.0003	3.823e-17	0.0031	0.0021	0.137	5.88749e-05	58.7777
rs4836732	T	C	0.0024	0.0003	2.334e-18	-0.0023	0.0021	0.2754	6.43294e-05	63.9999
rs4859682	A	C	-0.0079	0.0003	4.1e-187	0.0053	0.0021	0.01164	0.000696573	693.443
rs4869831	C	G	-0.0021	0.0003	4.658e-10	-0.0047	0.0026	0.06573	5.19168e-05	48.9999
rs4871905	C	G	-0.0049	0.0003	7.411e-72	-0.0019	0.0021	0.3593	0.00026566	266.777
rs4930319	C	G	-0.0034	0.0003	5.037e-33	-0.0009	0.0022	0.6941	0.000127943	128.444
rs4946932	A	C	0.0028	0.0003	4.224e-21	0.003	0.0023	0.1947	8.67885e-05	87.1109
rs4952981	T	C	-0.0027	0.0003	9.047e-23	0.0023	0.0021	0.2769	8.11225e-05	80.9998
rs505966	A	G	0.0019	0.0003	1.199e-09	-0.0038	0.0024	0.1037	4.17053e-05	40.111
rs514595	T	C	-0.0035	0.0004	3.088e-21	-0.0056	0.0028	0.04699	7.63117e-05	76.5623
rs522791	A	G	-0.0013	0.0003	2.609e-06	0.0031	0.0022	0.1551	1.95439e-05	18.7777
rs542940	A	G	-0.0019	0.0004	2.481e-07	-0.0008	0.0028	0.7723	2.47443e-05	22.5625
rs55722796	T	C	-0.0057	0.0003	9.468e-74	-0.0045	0.0024	0.06118	0.000359501	360.999
rs55842281	A	G	-0.0023	0.0003	6.848e-16	-0.0012	0.0022	0.591	6.11127e-05	58.7777
rs55879803	T	G	-0.0016	0.0003	2.855e-08	0.0059	0.0023	0.008979	2.95753e-05	28.4444
rs55924910	C	G	0.0026	0.0004	2.924e-12	0.0015	0.0029	0.6086	4.20908e-05	42.2499
rs55957832	C	G	0.0035	0.0006	3.253e-08	0.008	0.0047	0.09166	3.53804e-05	34.0277
rs56043887	T	C	-0.0021	0.0003	6.924e-15	-0.0023	0.0021	0.2612	4.88034e-05	48.9999
rs56065557	C	G	-0.0032	0.0003	2.917e-27	-0.0024	0.0023	0.2853	0.000118593	113.778
rs56079926	T	C	0.0014	0.0003	2.032e-06	0.0037	0.0023	0.09678	2.2862e-05	21.7777
rs56159792	A	G	-0.0018	0.0004	2.176e-07	-0.0004	0.0027	0.8861	2.01729e-05	20.25
rs56252444	T	G	-0.0031	0.0003	9.083e-29	-0.0004	0.0021	0.8365	0.000106372	106.778
rs57445665	A	G	0.0021	0.0003	3.35e-10	0.0045	0.0026	0.08432	5.0947e-05	48.9999
rs58650092	A	C	0.0018	0.0003	9.961e-11	-0.0025	0.0021	0.2484	3.59473e-05	35.9999
rs59646751	T	G	-0.0023	0.0003	1.023e-14	-0.0054	0.0023	0.01607	5.88924e-05	58.7777
rs59860440	T	C	0.0022	0.0003	1.655e-13	-0.0009	0.0023	0.6733	5.59144e-05	53.7777
rs60068692	A	G	0.0044	0.0007	2.214e-10	-0.0079	0.0053	0.1335	4.47953e-05	39.5101
rs6011067	C	G	0.0036	0.0005	7.76e-13	-0.0021	0.0038	0.5845	5.16329e-05	51.8399
rs60503594	T	C	-0.0022	0.0003	6.205e-15	-0.0019	0.0022	0.38	5.35596e-05	53.7777
rs6055748	A	G	-0.0018	0.0003	6.314e-10	0.0042	0.0023	0.06848	3.60218e-05	35.9999
rs60580012	T	C	-0.0019	0.0003	4.425e-11	-0.0023	0.0022	0.313	4.17053e-05	40.111
rs6072329	A	G	0.0018	0.0003	8.721e-11	-0.0004	0.0021	0.8579	3.58953e-05	35.9999
rs6127099	A	T	-0.0048	0.0003	3.832e-52	0.0027	0.0024	0.2484	0.000266379	255.999
rs61523969	T	C	0.0031	0.0006	1.008e-06	0.0046	0.0044	0.3002	3.07232e-05	26.6944
rs61830291	A	C	-0.004	0.0005	1.396e-17	0.0105	0.0036	0.003272	6.6542e-05	63.9999
rs61927768	A	G	-0.0019	0.0003	1.078e-10	-0.0024	0.0023	0.2928	4.17053e-05	40.111
rs61932488	T	C	0.0018	0.0003	1.151e-07	-0.0036	0.0025	0.1517	3.7468e-05	35.9999
rs62120440	A	G	-0.0017	0.0003	1.974e-10	-0.002	0.0021	0.3333	3.21696e-05	32.111
rs62131480	C	G	-0.0022	0.0005	8.723e-07	-0.0081	0.0034	0.01612	1.96743e-05	19.36
rs621634	T	G	0.0015	0.0003	1.115e-06	0.0008	0.0024	0.7415	2.5994e-05	24.9999
rs62187541	A	G	-0.0037	0.0005	1.23e-11	-0.0014	0.0042	0.7417	5.45427e-05	54.7599
rs62191888	T	G	0.0033	0.0003	1.514e-30	-0.0008	0.0022	0.7219	0.000120532	121
rs62318161	A	C	-0.0015	0.0003	2.268e-07	-0.0036	0.0022	0.1018	2.5994e-05	24.9999
rs62355681	C	G	0.0015	0.0003	1.027e-07	-0.0011	0.0021	0.5984	2.5994e-05	24.9999
rs62394289	A	G	0.0042	0.0004	1.061e-23	-0.0016	0.0033	0.6175	0.000109859	110.25
rs62618693	T	C	0.0038	0.0007	1.404e-08	0.0017	0.0051	0.7448	2.95687e-05	29.4693
rs6426949	A	G	0.0013	0.0003	2.719e-06	0	0.0021	0.992	1.95245e-05	18.7777
rs6458868	T	C	-0.002	0.0003	5.18e-13	-0.0035	0.0022	0.1123	4.42663e-05	44.4444
rs6467958	T	C	0.0024	0.0003	2.191e-15	0.0016	0.0024	0.508	6.37505e-05	63.9999
rs6481598	C	G	0.0021	0.0003	1.865e-10	0.0013	0.0026	0.6055	4.88146e-05	48.9999
rs6546861	T	C	0.0063	0.0003	3.738e-85	0.0027	0.0025	0.2745	0.000439138	440.999
rs6550017	T	C	0.0024	0.0005	4.921e-07	-0.0011	0.0036	0.7697	2.29518e-05	23.04
rs6566789	A	G	-0.0016	0.0003	8.925e-08	-0.0002	0.0023	0.9199	2.8489e-05	28.4444
rs665731	T	C	-0.0022	0.0004	6.197e-10	0.0005	0.0027	0.8475	3.07357e-05	30.2499
rs66827546	A	G	-0.0025	0.0003	2.595e-15	-0.001	0.0024	0.6642	7.22023e-05	69.4443
rs6693447	T	G	-0.0015	0.0003	8.9e-08	-0.0022	0.0021	0.2944	2.51829e-05	24.9999
rs6708702	A	G	-0.0019	0.0003	4.609e-10	-0.0055	0.0023	0.01716	4.01931e-05	40.111
rs6716446	A	G	0.0018	0.0003	1.577e-08	-0.003	0.0025	0.2312	3.745e-05	35.9999
rs6762782	A	G	-0.0015	0.0003	2.34e-07	0.0005	0.0022	0.8239	2.5067e-05	24.9999
rs6820004	C	G	-0.0019	0.0003	1.019e-09	0.0006	0.0024	0.7936	4.17053e-05	40.111
rs6854766	T	C	0.0013	0.0003	1.773e-06	-0.0025	0.0022	0.2499	1.87076e-05	18.7777
rs6924155	A	T	-0.0014	0.0003	3.493e-06	0.0029	0.0022	0.1745	2.64466e-05	21.7777
rs693906	C	G	-0.004	0.0004	2.024e-25	0.0004	0.0029	0.8848	0.00010041	99.9998
rs6968865	A	T	-0.0026	0.0003	2.866e-20	0.0079	0.0072	0.2713	7.51606e-05	75.111
rs700753	C	G	0.0034	0.0003	2.299e-32	-0.004	0.0022	0.06441	0.000127956	128.444
rs7012814	A	G	0.0029	0.0003	2.654e-26	-0.0008	0.0021	0.7086	9.72989e-05	93.4442
rs7019647	A	G	0.0021	0.0003	1.853e-12	-0.0019	0.0023	0.4198	4.88014e-05	48.9999
rs703214	T	C	0.0014	0.0003	3.048e-07	0.0011	0.0021	0.5877	2.16903e-05	21.7777
rs7036795	T	C	-0.0022	0.0003	2.218e-10	0.002	0.0027	0.4591	5.44986e-05	53.7777
rs704061	T	C	-0.0013	0.0003	2.197e-06	-0.0022	0.0021	0.301	1.88753e-05	18.7777
rs7084764	A	G	0.0028	0.0003	2.794e-24	-0.0016	0.0021	0.4466	8.67669e-05	87.1109
rs7096715	T	C	-0.0019	0.0003	8.985e-12	-0.0055	0.0021	0.009789	3.99581e-05	40.111
rs7117020	T	G	-0.0019	0.0003	4.098e-12	-0.0005	0.0021	0.8156	3.99481e-05	40.111
rs7146465	C	G	0.0013	0.0003	2.911e-06	-0.0003	0.0021	0.8797	1.87041e-05	18.7777
rs7159126	T	C	0.0015	0.0003	1.202e-06	0.0034	0.0023	0.1395	2.52119e-05	24.9999
rs71606723	A	T	0.0024	0.0003	6.574e-14	-0.0019	0.0025	0.4417	6.37416e-05	63.9999
rs7206317	C	G	-0.0017	0.0004	2.341e-06	-0.0076	0.0027	0.005571	2.2241e-05	18.0625
rs7210770	A	G	-0.0017	0.0003	2.963e-09	-0.0036	0.0021	0.09319	3.22774e-05	32.111
rs7218708	A	G	-0.0016	0.0003	6.495e-09	0.0009	0.0021	0.662	2.85162e-05	28.4444
rs7223460	A	T	-0.0014	0.0003	7.591e-07	-0.0003	0.0022	0.8898	2.26438e-05	21.7777
rs7240182	T	C	-0.0013	0.0003	2.926e-06	0.0011	0.0021	0.6157	1.95245e-05	18.7777
rs7247977	T	C	-0.0049	0.0003	2.404e-71	-0.0029	0.0021	0.175	0.000265647	266.777
rs72683923	T	C	-0.0074	0.001	2.734e-13	-0.0044	0.0076	0.5569	5.79062e-05	54.7599
rs72706148	T	C	-0.0069	0.0012	2.027e-09	0.0028	0.0086	0.7402	3.67859e-05	33.0624
rs72757811	T	C	-0.0016	0.0003	2.17e-08	-0.0026	0.0022	0.2313	2.83298e-05	28.4444
rs72801873	A	G	0.0065	0.0008	1.165e-16	-0.0075	0.0059	0.1998	6.57463e-05	66.0155
rs72813172	A	G	-0.0037	0.0007	5.603e-07	0.009	0.0054	0.09611	2.9475e-05	27.9387
rs72839768	A	G	-0.0046	0.0009	8.336e-07	0.0161	0.0068	0.01869	2.76614e-05	26.1234
rs728538	T	G	0.0023	0.0004	1.097e-10	-0.0006	0.0028	0.8415	3.31852e-05	33.0624
rs7286581	A	T	0.0022	0.0004	6.349e-09	0.0034	0.0026	0.194	3.67348e-05	30.2499
rs72868882	T	G	-0.0034	0.0006	2.269e-09	0.0014	0.0044	0.743	3.33877e-05	32.111
rs72898623	A	G	-0.0031	0.0004	5.311e-13	0.0026	0.0033	0.4271	5.99929e-05	60.0624
rs72912510	A	G	-0.0026	0.0003	1.164e-13	-0.0001	0.0026	0.9684	7.81709e-05	75.111
rs73116888	T	C	-0.004	0.0005	1.024e-17	0.0036	0.0037	0.3216	6.37391e-05	63.9999
rs73119035	A	G	0.0034	0.0004	4.036e-17	0.0153	0.0108	0.1552	7.19641e-05	72.2499
rs73119306	A	G	-0.0031	0.0003	7.043e-23	0.0011	0.0024	0.6611	0.000107812	106.778
rs7314664	T	C	-0.0022	0.0004	4.208e-08	-0.0001	0.0031	0.9737	3.01382e-05	30.2499
rs73245338	T	G	0.0034	0.0006	1.069e-09	0.0035	0.0042	0.3953	3.33877e-05	32.111
rs7326821	A	G	0.0023	0.0004	2.123e-10	-0.003	0.0027	0.275	3.43768e-05	33.0624
rs7334180	T	C	-0.0014	0.0003	2.932e-06	-0.0013	0.0023	0.5698	2.16923e-05	21.7777
rs73486474	T	C	-0.0016	0.0003	4.626e-07	-0.0052	0.0024	0.02698	3.05984e-05	28.4444
rs736820	A	G	-0.0018	0.0003	1.025e-10	-0.0016	0.0022	0.4455	3.75053e-05	35.9999
rs738683	A	G	-0.0015	0.0003	4.424e-07	0.002	0.0023	0.3984	2.52798e-05	24.9999
rs73974728	A	G	0.0024	0.0005	1.775e-07	0.0023	0.0033	0.4853	2.52437e-05	23.0399
rs74424138	A	C	-0.0026	0.0004	1.497e-09	-0.0034	0.0032	0.2778	4.45492e-05	42.2499
rs7492724	A	G	0.002	0.0003	7.292e-12	0.0018	0.0023	0.4323	4.42645e-05	44.4444
rs750714	A	G	-0.0019	0.0003	6.762e-12	0.0036	0.0021	0.09107	3.99537e-05	40.111
rs75094798	A	T	0.004	0.0005	7.207e-16	-0.0071	0.0036	0.05046	7.46599e-05	63.9999
rs7516435	A	G	0.0031	0.0003	5.055e-26	0.0006	0.0023	0.8016	0.000106339	106.778
rs7536433	T	C	0.0025	0.0003	1.881e-13	0.0015	0.0026	0.547	6.95503e-05	69.4443
rs7541301	A	T	0.0013	0.0003	7.331e-07	-0.0008	0.0021	0.7167	1.87024e-05	18.7777
rs754469	A	G	-0.0024	0.0003	2.245e-17	-0.0034	0.0022	0.1314	6.43294e-05	63.9999
rs75501914	A	G	0.0033	0.0006	1.115e-08	-0.0076	0.0042	0.07112	3.21474e-05	30.2499
rs7565830	A	G	-0.0018	0.0003	2.812e-09	0	0.0023	0.9872	3.60561e-05	35.9999
rs7591218	A	G	0.0018	0.0003	1.536e-09	-0.0012	0.0023	0.613	3.58581e-05	35.9999
rs759219	T	C	0.0013	0.0003	1.619e-06	-0.0009	0.0021	0.6851	1.87065e-05	18.7777
rs75994065	T	C	0.0016	0.0003	1.714e-06	-0.0034	0.0025	0.1733	2.97823e-05	28.4444
rs76004499	C	G	-0.0067	0.0009	3.719e-13	-0.0049	0.0073	0.4993	5.85197e-05	55.4196
rs760418	C	G	-0.002	0.0003	7.951e-14	0.0046	0.0021	0.02918	4.62107e-05	44.4444
rs76273615	A	G	0.003	0.0004	1.807e-13	-0.0046	0.0032	0.1458	5.60423e-05	56.2499
rs76299412	A	G	0.0022	0.0004	1.254e-08	0.0065	0.0029	0.02648	3.01658e-05	30.2499
rs7667050	T	C	0.0019	0.0003	4.087e-12	-0.0057	0.0021	0.00681	3.99549e-05	40.111
rs76881507	A	T	-0.0016	0.0003	2.042e-06	-0.0014	0.0025	0.5683	2.83348e-05	28.4444
rs77204347	A	G	-0.0022	0.0005	2.161e-06	-0.0004	0.0033	0.8987	2.24981e-05	19.36
rs7725083	T	C	-0.0026	0.0006	3.793e-06	0.0023	0.0042	0.5929	1.91334e-05	18.7777
rs7727632	T	C	-0.0025	0.0004	3.211e-08	-0.0004	0.0033	0.9158	3.92646e-05	39.0624
rs77294902	A	G	-0.0015	0.0003	3.411e-06	0	0.0025	0.9877	2.5994e-05	24.9999
rs7740107	A	T	0.0029	0.0003	7.193e-22	0.0009	0.0024	0.69	9.30867e-05	93.4443
rs77422707	A	G	0.0024	0.0005	1.983e-07	-0.0025	0.0036	0.4852	2.29619e-05	23.04
rs7744658	A	G	-0.0024	0.0004	2.684e-09	-0.0023	0.0032	0.4663	3.60561e-05	35.9999
rs7766538	T	G	-0.0016	0.0003	3.785e-06	0.002	0.0025	0.4241	3.50097e-05	28.4444
rs77770952	C	G	-0.0046	0.0007	2.44e-10	-0.01	0.0053	0.05788	4.30299e-05	43.1836
rs77924615	A	G	0.0106	0.0003	2.15e-200	-0.0011	0.0026	0.673	0.00129772	1248.44
rs78054198	T	G	0.0022	0.0004	4.822e-08	-0.004	0.003	0.1808	3.14896e-05	30.2499
rs78099806	C	G	-0.0042	0.0007	3.919e-09	0.0054	0.0053	0.3105	3.8239e-05	35.9999
rs7822430	A	C	0.0014	0.0003	1.554e-06	0.0007	0.0022	0.7597	2.23193e-05	21.7777
rs78271517	T	C	0.0022	0.0004	5.843e-08	0.0067	0.0031	0.02996	3.18966e-05	30.2499
rs7831800	A	T	-0.0015	0.0003	4.141e-07	0.0007	0.0023	0.7652	2.49172e-05	25
rs7842120	T	C	-0.0016	0.0003	2.275e-07	0.0039	0.0024	0.1117	2.83379e-05	28.4444
rs78444298	A	G	-0.012	0.001	4.444e-31	-0.0393	0.0302	0.1936	0.000147485	144
rs784504	C	G	0.0022	0.0004	1.714e-09	0.0007	0.0027	0.7891	3.49454e-05	30.2499
rs78660602	A	G	-0.0055	0.0005	2.568e-31	-0.0014	0.0037	0.709	0.000120499	121
rs79133443	A	C	0.0037	0.0007	4.63e-07	0.0036	0.0052	0.4909	3.24255e-05	27.9387
rs79270185	T	C	0.0058	0.0009	1.486e-11	-0.0053	0.0066	0.4219	4.14405e-05	41.5308
rs792828	A	G	-0.0015	0.0003	1.936e-07	0.0015	0.0022	0.4759	2.48995e-05	25
rs79346194	A	G	-0.0021	0.0003	7.074e-13	0.0016	0.0023	0.4729	5.0947e-05	48.9999
rs7953798	T	G	-0.0045	0.0005	6.431e-21	0.0001	0.0037	0.9738	8.06708e-05	80.9998
rs79760705	T	G	0.0062	0.0004	1.082e-46	-0.0004	0.0033	0.9091	0.000239462	240.25
rs7983636	A	G	0.0032	0.0005	6.554e-10	-0.0016	0.0039	0.685	4.10236e-05	40.9599
rs79926430	T	C	0.0029	0.0005	2.91e-08	-0.0106	0.004	0.007896	3.49773e-05	33.6399
rs7994814	T	C	-0.0014	0.0003	3.067e-06	0.0011	0.0021	0.5986	2.43116e-05	21.7777
rs8001243	A	G	0.0023	0.0003	7.59e-14	0.0025	0.0023	0.2762	6.11127e-05	58.7777
rs8008354	T	C	-0.0018	0.0003	1.956e-08	-0.0002	0.0024	0.924	3.94422e-05	35.9999
rs80282103	A	T	0.0083	0.0005	2.608e-62	-0.0051	0.0038	0.1732	0.00027442	275.559
rs80301631	C	G	-0.0048	0.0008	1.759e-08	0.0002	0.0064	0.974	3.75148e-05	35.9999
rs805881	A	G	-0.0015	0.0003	6.007e-07	0.0042	0.0024	0.0747	2.5994e-05	24.9999
rs8062982	C	G	-0.0022	0.0003	6.059e-15	0.0031	0.0021	0.1437	5.69214e-05	53.7777
rs807624	T	G	0.0036	0.0003	3.089e-37	0.0006	0.0022	0.7759	0.00014473	144
rs8096658	C	G	0.0052	0.0003	6.4e-71	0.0031	0.0021	0.1451	0.000341393	300.444
rs8110777	C	G	0.0014	0.0003	2.162e-07	-0.002	0.0021	0.3411	2.16914e-05	21.7777
rs81205	A	C	0.003	0.0003	3.319e-26	0.0041	0.0021	0.05595	0.000105201	99.9998
rs816850	C	G	-0.0016	0.0003	2.688e-07	0.0001	0.0024	0.9815	2.83631e-05	28.4444
rs830123	A	G	0.0018	0.0004	9.487e-07	-0.0049	0.0029	0.09781	2.02328e-05	20.25
rs833806	T	G	0.0028	0.0005	3.754e-09	0.0033	0.0034	0.3314	3.57404e-05	31.3599
rs849086	A	G	0.0019	0.0003	2.038e-10	0.0026	0.0023	0.2724	4.01402e-05	40.111
rs854868	T	C	0.0023	0.0005	1.915e-06	-0.0038	0.0036	0.2992	2.10782e-05	21.16
rs875740	A	C	-0.0014	0.0003	1.659e-06	-0.0028	0.0022	0.2013	2.16908e-05	21.7777
rs875908	C	G	-0.0013	0.0003	4.73e-06	-0.0012	0.0022	0.5737	1.95245e-05	18.7777
rs881858	A	G	-0.0055	0.0003	4.036e-77	-0.0037	0.0023	0.1005	0.000336638	336.11
rs925612	T	C	-0.0014	0.0003	2.387e-07	0.0032	0.0021	0.1296	2.1741e-05	21.7777
rs9261487	A	C	0.0049	0.001	1.235e-06	0.0089	0.0074	0.228	2.64151e-05	24.0099
rs9307594	A	G	0.0018	0.0003	1.742e-11	0.0002	0.0021	0.9155	3.59373e-05	35.9999
rs9316505	A	G	0.0016	0.0003	6.286e-08	-0.0043	0.0021	0.04302	2.96182e-05	28.4444
rs9333592	T	C	0.0053	0.0005	9.512e-22	0.0006	0.004	0.8779	0.000126105	112.36
rs9373056	T	C	0.0029	0.0003	2.097e-23	0.001	0.0022	0.6645	9.30904e-05	93.4443
rs940992	T	C	-0.0014	0.0003	7.909e-07	-0.0052	0.0021	0.01471	2.20504e-05	21.7777
rs9419939	A	G	0.0029	0.0004	2.769e-16	-0.0055	0.0027	0.0454	5.46509e-05	52.5624
rs9465741	A	C	0.0023	0.0003	1.92e-16	0.0012	0.0021	0.5627	6.11732e-05	58.7777
rs952151	A	G	-0.0023	0.0003	3.859e-13	-0.0059	0.0024	0.01653	5.86044e-05	58.7777
rs9521720	C	G	-0.0021	0.0003	1.168e-13	0.0011	0.0021	0.6002	4.9149e-05	48.9999
rs9543135	A	G	0.0022	0.0004	1.738e-09	0.0012	0.0028	0.6595	3.01355e-05	30.2499
rs9652384	A	G	0.0016	0.0003	2.481e-09	0.0006	0.0021	0.7662	2.83388e-05	28.4444
rs9784041	T	C	0.0022	0.0004	8.132e-09	0.0004	0.0028	0.9006	3.15642e-05	30.2499
rs9823161	A	G	0.0025	0.0003	4.347e-15	0.0009	0.0023	0.6837	7.51777e-05	69.4443
rs9868185	A	G	0.0029	0.0003	3.858e-26	-0.001	0.0021	0.6302	9.30598e-05	93.4443
rs9894634	T	C	-0.0019	0.0003	2.839e-12	-0.0061	0.0021	0.004251	3.99959e-05	40.111
rs9925773	A	G	-0.0028	0.0003	1.04e-18	0.0011	0.0024	0.6531	0.000112277	87.1109
rs9932625	A	G	-0.0033	0.0003	4.663e-25	0.001	0.0025	0.6991	0.000120538	121
rs9934475	A	G	0.0018	0.0003	5.408e-11	0.0002	0.0021	0.9359	3.60561e-05	35.9999
rs9960465	T	C	0.0035	0.0003	2.359e-26	0.004	0.0026	0.1144	0.000135709	136.111

## Sheet: BUN
SNP	Effect_allele	Other_allele	Exposure (BUN)			Outcome (mtDNA-CN)			R2	F-statistic
			Beta	SE	pval	Beta	SE	pval
rs10019833	T	C	-0.0086	0.0009	4.971e-21	-0.0053	0.0021	0.01325	0.000476759	91.3077
rs10024316	A	C	-0.0057	0.0011	6.239e-07	-0.0013	0.0027	0.6136	0.000112024	26.851
rs10028906	A	T	0.0057	0.0012	1.012e-06	-0.0018	0.0028	0.5298	9.28343e-05	22.5623
rs10052511	T	C	-0.0053	0.0012	4.235e-06	0.0032	0.0026	0.221	9.71062e-05	19.5068
rs10192193	T	C	-0.0049	0.0009	1.494e-07	-0.003	0.0021	0.1495	0.000148281	29.6417
rs10457487	A	C	0.0075	0.0009	1.957e-18	0.0006	0.0021	0.7696	0.000289634	69.4439
rs1047891	A	C	-0.0059	0.001	6.397e-09	0.0067	0.0022	0.0027	0.000174096	34.8097
rs10761600	A	T	0.0052	0.001	9.637e-08	0	0.0022	0.9956	0.000134601	27.0397
rs10780999	T	C	-0.0066	0.0014	1.855e-06	-0.0036	0.0032	0.2564	9.84394e-05	22.2243
rs10790256	T	C	0.0048	0.001	4.149e-06	-0.0016	0.0025	0.5114	9.55985e-05	23.0398
rs10874312	A	G	0.007	0.0009	1.725e-14	0.0014	0.0022	0.5268	0.00025347	60.4933
rs10935972	A	G	-0.0057	0.0012	4.096e-06	-0.0012	0.003	0.6844	9.28683e-05	22.5623
rs11039216	T	C	0.0051	0.0009	3.515e-08	0.0002	0.0021	0.9084	0.00015984	32.1108
rs11123169	T	C	-0.0055	0.0009	2.874e-09	0.0022	0.0023	0.3403	0.000154947	37.3454
rs11191161	T	C	0.0052	0.0011	3.768e-06	0.0053	0.0027	0.05307	9.3222e-05	22.3469
rs1129782	C	G	0.0054	0.0012	3.624e-06	-0.0006	0.0026	0.8162	0.000100805	20.2498
rs113120818	A	T	-0.0297	0.0016	3.599e-74	-0.0021	0.0041	0.6103	0.00142491	344.564
rs11691134	A	G	0.0045	0.0009	1.692e-06	-0.0012	0.0021	0.5823	0.000125039	24.9997
rs117039945	A	G	0.0082	0.0016	4.923e-07	-0.002	0.0037	0.5999	0.000130747	26.2654
rs11744018	A	G	0.0069	0.0009	1.538e-13	-0.0065	0.0022	0.003768	0.000243516	58.7773
rs11784588	A	G	-0.0047	0.0009	7.267e-07	-0.0017	0.0021	0.4294	0.000135754	27.2713
rs11940694	A	G	0.0048	0.0009	5.038e-08	-0.001	0.0022	0.6525	0.00011802	28.4442
rs11989898	A	G	-0.0095	0.0012	3.387e-15	0.0007	0.003	0.8142	0.000262493	62.6731
rs12122377	T	C	-0.0043	0.0009	2.942e-06	0.0026	0.0021	0.205	0.000113633	22.8269
rs1242483	A	G	-0.0071	0.0013	8.297e-08	-0.0007	0.0033	0.8443	0.000123202	29.8282
rs12440327	T	C	0.0043	0.0009	4.255e-06	-0.0006	0.0021	0.7913	0.000113633	22.8269
rs12606239	T	C	0.0043	0.0009	3.29e-06	-0.004	0.0021	0.05404	0.000113633	22.8269
rs12626660	A	G	-0.0189	0.0037	2.586e-07	-0.0072	0.007	0.3052	0.000152637	26.0925
rs12738382	A	G	-0.0102	0.0019	1.387e-07	-0.0007	0.0043	0.8608	0.000153702	28.8196
rs12908437	T	C	0.0059	0.0009	2.866e-11	-0.0052	0.0022	0.01725	0.000177494	42.975
rs12940707	T	C	-0.0052	0.001	9.14e-08	-0.0006	0.0022	0.7932	0.000135241	27.0397
rs12940987	A	G	0.0059	0.001	1.863e-08	-0.0033	0.0025	0.1883	0.000143986	34.8097
rs13033383	T	C	-0.0043	0.0009	1.895e-06	0	0.0022	0.9861	9.52243e-05	22.827
rs13127170	A	G	0.0059	0.001	2.001e-08	-0.0016	0.0021	0.4532	0.000205027	34.8096
rs13225818	T	C	-0.0057	0.0012	2.282e-06	-0.0045	0.0029	0.1178	9.36174e-05	22.5623
rs13230625	A	G	0.0134	0.0013	1.081e-26	-0.0014	0.0023	0.5591	0.000698093	106.247
rs13384952	A	G	0.005	0.001	8.875e-07	-0.0022	0.0025	0.3837	0.000103297	24.9998
rs1397899	T	C	-0.005	0.0009	1.08e-07	0.0029	0.0023	0.2136	0.000128747	30.8639
rs144248225	T	C	0.0199	0.0043	3.425e-06	0.0122	0.0092	0.1836	0.000102576	21.4173
rs1484873	A	G	-0.0171	0.0019	7.753e-20	-0.0003	0.0046	0.9505	0.000337812	80.9993
rs1535616	T	C	0.0047	0.001	7.889e-07	-0.002	0.0023	0.3801	9.21495e-05	22.0898
rs1551210	T	C	0.0063	0.0009	8.019e-13	-0.0012	0.0021	0.5693	0.000201762	48.9996
rs1609783	A	G	0.0054	0.0009	8.053e-09	-0.0005	0.0021	0.8103	0.000179195	35.9996
rs16853703	T	C	-0.0081	0.0013	9.194e-11	-0.0043	0.0031	0.1604	0.000159796	38.8222
rs17645325	T	C	0.0068	0.0013	2.612e-07	0	0.0032	0.994	0.000113726	27.3607
rs1842076	T	C	-0.0067	0.0009	1.61e-12	-0.0003	0.0023	0.8923	0.000229104	55.4193
rs1959214	A	G	0.0058	0.0012	2.802e-06	0.0009	0.0028	0.7419	0.000116865	23.3609
rs1997122	T	C	-0.0056	0.0011	1.307e-07	-0.0023	0.0026	0.3798	0.00010673	25.9171
rs2003313	A	T	0.0054	0.0009	1.902e-10	-0.0005	0.0021	0.8172	0.000148137	35.9997
rs2010352	A	G	0.0043	0.0009	5.552e-07	0.0026	0.0021	0.2217	9.40082e-05	22.827
rs2074345	A	G	-0.0081	0.0016	4.618e-07	0.0019	0.0039	0.6239	0.000106109	25.6287
rs2141159	A	G	0.0058	0.0012	2.157e-06	0.0026	0.0028	0.344	0.00011629	23.3609
rs219781	T	G	-0.0065	0.001	8.104e-11	0.002	0.0024	0.4034	0.000176233	42.2496
rs2219647	A	G	0.0054	0.001	1.408e-07	0.0009	0.0025	0.7196	0.000120082	29.1598
rs2229295	T	G	0.0102	0.0013	7.463e-16	-0.0032	0.0028	0.2586	0.000271358	61.5616
rs2238691	A	G	-0.0093	0.0011	6.131e-18	0.005	0.0026	0.05686	0.000295973	71.4787
rs2264750	T	C	0.0068	0.0009	3.69e-13	-0.0044	0.0023	0.05667	0.000234922	57.0859
rs2267844	T	C	0.0044	0.0009	2.037e-06	0.0055	0.0021	0.009529	0.000107221	23.901
rs2294361	T	C	-0.0044	0.0009	2.467e-07	0.0021	0.0021	0.3078	9.83473e-05	23.901
rs2396703	A	T	-0.0068	0.0013	1.117e-07	0.0002	0.0028	0.9512	0.000136198	27.3607
rs2647282	A	C	-0.0046	0.001	3.396e-06	0.0026	0.0022	0.2334	0.000105334	21.1598
rs269977	A	G	0.0064	0.0009	8.224e-14	-0.0032	0.0021	0.1279	0.000208119	50.5675
rs2755253	T	C	0.0078	0.0009	1.265e-16	0.0044	0.0023	0.05531	0.000309086	75.1105
rs283562	T	G	-0.0075	0.0009	2.28e-18	-0.001	0.0021	0.6321	0.000285761	69.4439
rs2847378	A	T	0.0056	0.0012	1.926e-06	-0.0004	0.0029	0.8826	8.96154e-05	21.7776
rs28631273	A	G	-0.0094	0.001	8.651e-23	-0.0049	0.0023	0.0355	0.000363549	88.3593
rs28680305	A	G	-0.0076	0.0011	2.19e-12	0.0021	0.0022	0.338	0.000271736	47.735
rs290403	A	G	0.005	0.0009	1.551e-07	0.0031	0.0021	0.1395	0.000155132	30.8639
rs2978981	T	C	-0.0044	0.0009	4.317e-07	0.003	0.0021	0.1475	9.83825e-05	23.901
rs300143	A	G	0.0097	0.0009	8.997e-25	-0.0004	0.0021	0.8402	0.000580721	116.159
rs3129897	A	G	0.0067	0.0013	1e-07	-0.0033	0.0029	0.2478	0.000112241	26.5619
rs34088804	A	G	0.0048	0.001	6.76e-07	0.0045	0.0023	0.05532	9.48503e-05	23.0398
rs34277475	A	C	-0.0082	0.0014	1.2e-08	-0.0055	0.0028	0.05142	0.000213712	34.3057
rs34773350	T	C	-0.0083	0.0012	2.896e-11	-0.0035	0.003	0.2414	0.000197044	47.8399
rs34782759	T	C	-0.0061	0.0013	1.566e-06	0.0073	0.0031	0.01691	9.06472e-05	22.0176
rs35668759	A	C	0.0077	0.0012	5.509e-10	0	0.0029	0.9922	0.000204942	41.1732
rs35761337	C	G	-0.0048	0.0011	4.574e-06	-0.0002	0.0024	0.9212	9.47886e-05	19.0411
rs36060036	T	C	-0.0115	0.0012	8.65e-23	0.0005	0.0028	0.8588	0.000379343	91.8395
rs3791760	T	C	0.0056	0.001	2.421e-08	-0.0043	0.0025	0.07768	0.000129085	31.3597
rs3911726	A	G	0.005	0.0009	7.329e-09	0.0026	0.0021	0.2085	0.00012811	30.8639
rs3925584	T	C	0.0096	0.0009	9.854e-29	-0.0005	0.0021	0.8026	0.000473095	113.777
rs3950119	T	C	0.0051	0.0011	2.473e-06	0.0051	0.0026	0.04834	8.96713e-05	21.4957
rs408315	A	G	-0.0145	0.0029	7.502e-07	-0.015	0.0063	0.01836	0.00012567	24.9997
rs41301139	A	G	0.0433	0.0039	9.17e-29	0.0015	0.0081	0.8488	0.000578294	123.266
rs45619934	T	G	0.0048	0.001	1.928e-06	-0.0004	0.0023	0.873	0.000114692	23.0398
rs4567493	A	G	-0.005	0.0009	2.713e-08	0.0027	0.0022	0.2268	0.00012713	30.8639
rs4886755	A	G	-0.0095	0.0009	1.727e-28	0.0015	0.0021	0.4784	0.000460649	111.419
rs4968247	T	C	-0.0086	0.0009	6.106e-21	0.0011	0.0022	0.6288	0.000378754	91.3079
rs55914958	T	C	-0.0072	0.0009	3.152e-15	-0.0026	0.0022	0.2396	0.000263671	63.9995
rs56038390	A	G	-0.0061	0.001	6.414e-10	-0.0031	0.0023	0.1658	0.000186097	37.2096
rs56411466	A	G	-0.0051	0.0009	4.655e-08	0.0046	0.0021	0.03018	0.00015984	32.1108
rs6055748	A	G	0.0047	0.0009	5.725e-07	0.0042	0.0023	0.06848	0.000112202	27.2714
rs60724372	A	C	0.0084	0.0018	3.155e-06	-0.0002	0.0043	0.9611	0.000108409	21.7776
rs60764613	T	G	0.0067	0.0012	2.869e-08	0.0031	0.003	0.2985	0.000128387	31.1734
rs61833999	T	C	0.0054	0.001	6.077e-08	-0.001	0.0024	0.6765	0.000119977	29.1598
rs62114538	T	G	0.0048	0.0009	5.378e-07	-0.0001	0.0022	0.9726	0.000141591	28.4442
rs6580598	A	G	0.005	0.0011	2.255e-06	0.0003	0.0026	0.9005	8.54389e-05	20.661
rs6597862	A	C	-0.0058	0.001	8.325e-09	0.0014	0.0024	0.5665	0.000138449	33.6397
rs666983	C	G	0.0073	0.0015	6.289e-07	0.0015	0.0037	0.6905	9.78981e-05	23.6842
rs6709815	T	G	-0.0052	0.0009	3.255e-09	-0.0051	0.0022	0.01934	0.000137881	33.3824
rs6789987	T	C	0.0079	0.001	3.484e-14	0.0016	0.0023	0.5008	0.000310613	62.4094
rs67920920	C	G	-0.0105	0.002	2.52e-07	0.0085	0.005	0.09116	0.000113459	27.5623
rs6818742	T	C	0.0049	0.0009	1.445e-07	-0.0039	0.0022	0.07931	0.000122444	29.6417
rs6880621	A	G	-0.0055	0.0009	1.097e-10	-0.0003	0.0021	0.9015	0.000153743	37.3454
rs700753	C	G	-0.0044	0.0009	6.915e-07	-0.004	0.0022	0.06441	9.84786e-05	23.901
rs703037	A	C	-0.0057	0.0011	1.417e-07	0	0.0027	0.9867	0.000110606	26.851
rs71397980	T	C	-0.0111	0.0022	3.153e-07	0.0006	0.0037	0.8632	0.00017408	25.4563
rs71635165	T	C	0.0049	0.001	1.58e-06	-0.0003	0.0023	0.9096	0.00011952	24.0098
rs7254248	A	G	0.0043	0.0009	7.347e-07	-0.0015	0.0021	0.4799	9.4287e-05	22.827
rs73114872	T	C	-0.009	0.0011	1.35e-15	0.0015	0.0027	0.5784	0.000275398	66.9416
rs7327286	A	G	-0.0054	0.0011	7.794e-07	0.0023	0.0026	0.3748	9.95405e-05	24.099
rs73543347	C	G	-0.0073	0.0014	1.881e-07	-0.0036	0.0033	0.2861	0.000111902	27.1886
rs73555305	T	C	0.0133	0.0017	1.121e-15	0.002	0.0039	0.6133	0.000251937	61.2071
rs73728279	T	G	0.0145	0.0011	9.535e-43	-0.0024	0.0023	0.2948	0.000864321	173.759
rs77506227	A	G	0.017	0.0037	4.269e-06	-0.0034	0.0072	0.6336	0.000115111	21.1101
rs77637678	A	G	0.0147	0.0024	1.78e-09	0.0016	0.0063	0.8014	0.000154962	37.5153
rs77649320	C	G	0.0096	0.0019	5.312e-07	-0.0021	0.0046	0.6424	0.000105222	25.5289
rs780094	T	C	0.005	0.0009	1.68e-08	-0.0041	0.0022	0.056	0.000129338	30.8639
rs7974833	T	C	0.0092	0.0011	3.161e-18	0.0015	0.0025	0.5547	0.000304527	69.9498
rs8069956	T	C	0.0073	0.0015	6.776e-07	-0.0017	0.0033	0.601	0.0001179	23.6842
rs8096658	C	G	-0.0074	0.0012	3.743e-10	0.0031	0.0021	0.1451	0.000256285	38.0273
rs8106700	A	G	0.0059	0.001	5.54e-10	-0.0002	0.0023	0.9448	0.000143246	34.8097
rs836968	T	C	0.0049	0.001	2.564e-06	-0.001	0.0024	0.6637	0.000120088	24.0098
rs838144	T	C	0.009	0.0009	2.36e-24	0.0052	0.0021	0.01347	0.000413466	99.9992
rs9266832	T	C	0.0104	0.0021	5.675e-07	-0.0058	0.0048	0.2244	0.000132451	24.5258
rs9290867	A	T	-0.0163	0.0009	8.674e-71	0.001	0.0023	0.6736	0.00134839	328.01
rs9572784	T	C	-0.0051	0.0009	6.861e-09	-0.007	0.0022	0.001131	0.000132629	32.1108
rs9849724	T	G	-0.0047	0.0009	4.088e-08	-0.0011	0.0021	0.6084	0.000112217	27.2714
rs9926289	A	G	0.006	0.0009	7.38e-12	-0.002	0.0021	0.3509	0.000183706	44.4441
rs998394	A	G	-0.0101	0.0009	1.746e-31	-0.0004	0.0021	0.8655	0.000527539	125.937

## Sheet: UACR
SNP	Effect_allele	Other_allele	Exposure (UACR)			Outcome (mtDNA-CN)			R2	F-statistic
			Beta	SE	pval	Beta	SE	pval
rs10023335	T	C	0.01439	0.002017	9.715e-13	-0.0052	0.0021	0.01488	9.29821e-05	50.8989
rs10207567	C	G	0.0193712	0.002552	3.182e-14	-0.0052	0.0027	0.05045	0.000105253	57.6169
rs10437655	A	G	0.0099723	0.0020382	9.947e-07	-0.0026	0.0021	0.2223	4.3739e-05	23.9384
rs1047891	A	C	-0.0189908	0.0021754	2.553e-18	0.0067	0.0022	0.0027	0.000143024	76.2091
rs10491967	A	G	-0.0179163	0.0033908	1.266e-07	0.0009	0.0036	0.8017	5.10902e-05	27.9184
rs1057868	T	C	0.0121717	0.0021985	3.089e-08	0.0003	0.0023	0.9102	5.59953e-05	30.6512
rs10770824	C	G	-0.0121722	0.0023815	3.203e-07	0.0031	0.0025	0.2195	4.77271e-05	26.1237
rs10774624	A	G	-0.0097783	0.0020418	1.675e-06	-0.0041	0.0021	0.0561	4.29718e-05	22.935
rs1086899	T	C	-0.0123703	0.0022318	2.977e-08	0.0006	0.0023	0.7915	5.79554e-05	30.7219
rs10900448	A	G	0.0104295	0.002029	2.743e-07	-0.0002	0.0021	0.938	4.8269e-05	26.4217
rs10937241	A	G	-0.0135623	0.0027576	8.735e-07	0.0044	0.0028	0.12	4.55265e-05	24.1881
rs10937927	A	G	-0.010643	0.0020133	1.249e-07	0.0022	0.0021	0.2975	5.14138e-05	27.9453
rs11078597	T	C	-0.0159921	0.0025948	7.133e-10	-0.0038	0.0027	0.1568	7.07708e-05	37.9841
rs11084831	T	G	0.0100089	0.0021025	1.932e-06	0.0016	0.0022	0.4736	4.30603e-05	22.662
rs11132407	T	G	-0.0133733	0.002629	3.641e-07	-0.0013	0.0027	0.6252	4.90947e-05	25.8758
rs112607182	T	C	0.0301346	0.0041018	2.032e-13	0.0017	0.0041	0.6817	0.000106867	53.9735
rs113139575	C	G	-0.0248385	0.004086	1.209e-09	-0.0005	0.0043	0.9072	6.75094e-05	36.9532
rs114949263	T	C	-0.0166933	0.0032092	1.974e-07	-0.0022	0.0033	0.5049	5.06957e-05	27.0576
rs11527181	A	G	0.010399	0.0020382	3.359e-07	-0.0009	0.0021	0.6857	4.8772e-05	26.0308
rs116148468	A	G	0.0151988	0.0033274	4.931e-06	0.0013	0.0034	0.6993	3.90925e-05	20.8645
rs116346137	A	G	0.0294388	0.0062646	2.611e-06	0.0378	0.0241	0.1163	4.33068e-05	22.0827
rs11655511	T	C	-0.0117242	0.0024468	1.654e-06	-0.0011	0.0025	0.6745	4.44306e-05	22.9598
rs11659764	A	T	0.0300782	0.0044753	1.806e-11	0.001	0.0047	0.8374	8.2657e-05	45.1708
rs11697610	A	G	-0.0101983	0.0020884	1.043e-06	-0.0005	0.0022	0.8277	4.49251e-05	23.8466
rs11709284	A	G	0.0112451	0.0019991	1.855e-08	0.0002	0.0021	0.9283	5.78058e-05	31.6414
rs117251799	A	T	0.0538864	0.0102973	1.667e-07	0.0099	0.0102	0.3319	5.65689e-05	27.3848
rs11912350	T	C	-0.0130071	0.002332	2.437e-08	0.0034	0.0024	0.1661	5.76483e-05	31.1102
rs12025304	A	G	0.0101345	0.0020031	4.205e-07	-0.003	0.0021	0.1508	4.68432e-05	25.5975
rs12463949	T	C	-0.0098207	0.0021103	3.26e-06	-0.0032	0.0022	0.1454	4.05771e-05	21.6568
rs12470444	A	G	-0.0091387	0.0019997	4.876e-06	-0.0012	0.0021	0.5604	3.822e-05	20.8851
rs12714144	A	T	0.0224637	0.0029873	5.494e-14	0.0029	0.0031	0.3467	0.000103312	56.5462
rs12722910	A	G	-0.0149913	0.0030253	7.222e-07	-0.0008	0.0031	0.8064	4.6007e-05	24.555
rs12790943	T	C	0.0136538	0.0020126	1.168e-11	-0.0043	0.0021	0.04298	8.40886e-05	46.0247
rs12831185	A	G	-0.0140543	0.0027125	2.204e-07	-0.0005	0.0028	0.8692	5.03561e-05	26.8459
rs1309546	T	C	0.0123644	0.0019965	5.898e-10	-0.0001	0.0021	0.967	7.00719e-05	38.3536
rs13132085	A	G	-0.0127622	0.0021969	6.278e-09	-0.0027	0.0023	0.2457	6.17549e-05	33.7465
rs13177007	T	G	-0.0166612	0.0034998	1.93e-06	-0.001	0.0037	0.7889	4.1474e-05	22.6634
rs13179493	T	C	0.0113355	0.0022601	5.292e-07	-0.0015	0.0023	0.508	4.72137e-05	25.155
rs13299463	A	G	-0.0108137	0.0022875	2.275e-06	0.0043	0.0024	0.07025	4.23246e-05	22.3473
rs1337526	A	G	-0.027088	0.0024882	1.338e-27	0.0043	0.0026	0.1006	0.000216506	118.517
rs13841	A	G	0.0099513	0.0021755	4.78e-06	-0.0009	0.0023	0.6913	3.92482e-05	20.9238
rs144135542	T	C	0.0145616	0.0026319	3.151e-08	0.0003	0.0027	0.9056	5.98478e-05	30.611
rs1449203	A	G	-0.0098839	0.0020841	2.11e-06	0.0026	0.0022	0.2253	4.16034e-05	22.4915
rs1458483	T	G	0.0093362	0.002026	4.064e-06	0.0047	0.0021	0.02534	3.97875e-05	21.2354
rs146311723	T	C	-0.0154168	0.0026582	6.64e-09	0.0051	0.0028	0.06708	6.30214e-05	33.6366
rs15052	T	C	0.0173241	0.0027287	2.17e-10	-0.002	0.0028	0.4595	7.79988e-05	40.3077
rs1548945	T	C	0.0099094	0.0020536	1.398e-06	-0.0016	0.0021	0.4413	4.38252e-05	23.2842
rs162890	T	C	0.0134553	0.002176	6.269e-10	-0.001	0.0023	0.6667	7.16374e-05	38.2356
rs16864515	A	C	-0.0188738	0.0033621	1.981e-08	0.0088	0.0036	0.01335	5.7579e-05	31.5134
rs1688031	T	C	-0.019485	0.002893	1.636e-11	0.0031	0.003	0.2996	8.49902e-05	45.3631
rs17035646	A	G	0.0120302	0.0021185	1.358e-08	0.0005	0.0022	0.8294	5.90843e-05	32.2468
rs17050409	A	G	0.0137867	0.0027116	3.69e-07	0.0026	0.0028	0.3457	4.85189e-05	25.8504
rs17158386	A	G	0.019817	0.0023357	2.168e-17	0.0004	0.0024	0.8578	0.000135097	71.9847
rs172179	C	G	0.009854	0.0020219	1.096e-06	-0.0001	0.0021	0.9466	4.33985e-05	23.7522
rs17343073	A	T	-0.0619874	0.003253	5.935e-81	-0.0003	0.0034	0.9405	0.000663036	363.109
rs1859165	T	C	-0.0183597	0.0033974	6.513e-08	-0.0017	0.0036	0.642	5.34438e-05	29.2036
rs1862282	A	G	0.0096229	0.002009	1.668e-06	0.0012	0.0021	0.5498	4.29868e-05	22.943
rs187799739	A	C	-0.0431232	0.0093467	3.955e-06	0.0042	0.0092	0.6501	4.29098e-05	21.2865
rs1908126	A	G	0.011162	0.002276	9.381e-07	-0.0022	0.0024	0.3431	4.50632e-05	24.0513
rs2024480	A	G	0.0109263	0.0022763	1.586e-06	-0.0014	0.0024	0.543	4.31689e-05	23.0402
rs2068888	A	G	-0.0124266	0.0020029	5.499e-10	-0.0002	0.0021	0.9123	7.04407e-05	38.4932
rs2098839	T	C	-0.0103241	0.002137	1.358e-06	0.0038	0.0022	0.08691	4.38065e-05	23.3396
rs2158047	T	C	-0.0132952	0.0024742	7.724e-08	0.0005	0.0026	0.8581	5.28403e-05	28.8748
rs2277537	A	G	0.0149652	0.0020316	1.756e-13	0.002	0.0021	0.338	9.92918e-05	54.2609
rs2364542	A	G	0.0111999	0.0023344	1.605e-06	-0.0068	0.0024	0.004313	4.3365e-05	23.0185
rs2383800	T	C	-0.0107344	0.0019976	7.718e-08	0	0.0021	0.9915	5.2753e-05	28.876
rs2433611	A	C	-0.0175444	0.0022635	9.107e-15	-0.001	0.0024	0.6777	0.000109748	60.0779
rs2470893	T	C	0.0230342	0.0021538	1.075e-26	0	0.0022	0.9864	0.000214799	114.376
rs2569882	T	C	0.010266	0.0020967	9.765e-07	0.0019	0.0021	0.3673	4.61364e-05	23.9733
rs2584764	T	C	-0.0101082	0.0021289	2.053e-06	0.0049	0.0022	0.02678	4.23137e-05	22.5442
rs2601006	T	C	-0.015452	0.0020932	1.559e-13	0.0038	0.0022	0.08499	9.95694e-05	54.4937
rs28366064	T	G	-0.012901	0.0025266	3.291e-07	0.0019	0.0026	0.4625	4.88489e-05	26.0719
rs2840037	A	G	-0.0120188	0.0025458	2.347e-06	-0.0005	0.0026	0.8612	4.13024e-05	22.288
rs28410898	C	G	0.0145495	0.0030725	2.186e-06	-0.0055	0.0032	0.0898	4.09713e-05	22.4239
rs2880119	A	C	-0.0164051	0.0028558	9.215e-09	0.0028	0.003	0.3596	6.02921e-05	32.999
rs2954021	A	G	0.0148457	0.0019821	6.89e-14	-0.0035	0.0021	0.08896	0.000102482	56.0982
rs2961660	A	G	-0.0097825	0.0020197	1.276e-06	0.0035	0.0021	0.09517	4.39551e-05	23.4598
rs3094192	C	G	0.0125221	0.0022994	5.157e-08	0.0017	0.0024	0.4672	5.5079e-05	29.6568
rs3116613	T	G	-0.0121001	0.0024395	7.048e-07	0.0003	0.0026	0.9099	4.49458e-05	24.6022
rs34257409	T	G	0.0160895	0.0020197	1.633e-15	0.001	0.0021	0.6515	0.00011594	63.4614
rs35572189	A	G	-0.0119865	0.0021641	3.046e-08	-0.0032	0.0022	0.1461	5.91438e-05	30.6781
rs35692677	A	G	-0.016352	0.0025946	2.934e-10	-0.0029	0.0027	0.2785	7.44167e-05	39.7191
rs35899323	A	G	-0.0101764	0.0020801	9.975e-07	-0.0016	0.0022	0.4692	4.43507e-05	23.9342
rs36004829	A	G	0.026564	0.0055269	1.537e-06	0.024	0.0203	0.2379	4.23225e-05	23.1005
rs3734692	A	T	-0.0177228	0.0021814	4.487e-16	-0.0027	0.0023	0.2283	0.000123664	66.0074
rs3850625	A	G	0.0177182	0.0031206	1.364e-08	0.0036	0.0032	0.2643	6.08839e-05	32.2375
rs3922824	T	C	0.0111099	0.0021887	3.852e-07	-0.0011	0.0023	0.6431	4.71532e-05	25.766
rs4270551	A	C	-0.0146705	0.0029479	6.472e-07	-0.003	0.0031	0.33	4.53224e-05	24.7664
rs4410790	T	C	-0.0219239	0.0020613	2.032e-26	0.0003	0.0022	0.8863	0.000206981	113.123
rs45437393	T	C	0.0488045	0.0080398	1.276e-09	-0.0084	0.0082	0.3041	7.25842e-05	36.8492
rs4618204	T	C	-0.0101504	0.0020028	4.018e-07	0.0013	0.0021	0.5238	4.70044e-05	25.6856
rs4641276	T	C	-0.0128406	0.0023308	3.607e-08	-0.0035	0.0025	0.1587	5.55398e-05	30.35
rs4665972	T	C	0.0173726	0.0020777	6.196e-17	-0.0039	0.0022	0.07157	0.000130981	69.9137
rs4729668	C	G	-0.0108431	0.0020153	7.431e-08	0.005	0.0021	0.01678	5.42383e-05	28.9485
rs4738817	A	G	-0.0115306	0.0019942	7.385e-09	-0.0001	0.0021	0.9488	6.11797e-05	33.4322
rs4849177	T	C	-0.0094822	0.0020642	4.358e-06	0.0004	0.0022	0.8596	3.85546e-05	21.1015
rs488673	A	G	0.0099007	0.0020623	1.58e-06	0.0004	0.0022	0.8504	4.21141e-05	23.0476
rs4899263	A	G	-0.0136243	0.0020211	1.572e-11	-0.0027	0.0021	0.1969	8.51369e-05	45.4413
rs56336142	T	C	-0.0173069	0.002439	1.286e-12	-0.002	0.0026	0.4424	9.19998e-05	50.3516
rs5760459	C	G	-0.0106691	0.0020396	1.687e-07	0.002	0.0021	0.3455	5.12679e-05	27.363
rs6031847	T	C	-0.0103882	0.0022335	3.302e-06	0.006	0.0024	0.01032	3.95203e-05	21.6325
rs6119771	C	G	0.0112904	0.0020089	1.906e-08	-0.0055	0.0021	0.008724	5.77124e-05	31.5864
rs61798524	A	T	-0.0124169	0.002472	5.087e-07	0	0.0025	0.9952	4.72728e-05	25.2306
rs61997636	A	G	0.0134619	0.002911	3.753e-06	0.0012	0.0028	0.6795	4.4481e-05	21.3858
rs621216	T	C	0.0130092	0.0027829	2.944e-06	-0.0038	0.003	0.1952	3.99226e-05	21.8527
rs62461360	T	C	0.0196169	0.0040795	1.52e-06	-0.0068	0.0041	0.0981	4.49103e-05	23.1231
rs6535594	A	G	0.0143694	0.0019939	5.74e-13	0.0011	0.0021	0.606	9.5038e-05	51.9361
rs6688638	T	C	-0.0099197	0.0020849	1.957e-06	0.0019	0.0022	0.3875	4.14263e-05	22.6373
rs6728604	C	G	-0.0103252	0.0020065	2.664e-07	-0.0057	0.0021	0.006966	4.8385e-05	26.4799
rs67339103	A	G	0.0172135	0.0024569	2.451e-12	-0.0019	0.0025	0.4669	9.19656e-05	49.0865
rs676556	A	G	-0.0114549	0.0024654	3.38e-06	0.0022	0.0026	0.3885	3.95132e-05	21.5877
rs677888	T	G	-0.0143186	0.0023247	7.299e-10	-0.0059	0.0025	0.01578	6.93049e-05	37.9372
rs6998967	A	G	-0.0152428	0.0026868	1.401e-08	-0.0002	0.0028	0.9423	5.88981e-05	32.1853
rs7115200	T	G	-0.0122547	0.0020438	2.021e-09	0.0013	0.0021	0.5299	6.78852e-05	35.9523
rs7204775	T	C	-0.0117517	0.0025536	4.184e-06	-0.0005	0.0026	0.8555	3.96808e-05	21.1784
rs72919062	A	T	-0.0250548	0.0049362	3.86e-07	-0.0071	0.0051	0.17	4.7153e-05	25.7629
rs73065147	T	C	-0.0264326	0.0039274	1.693e-11	0.01	0.0041	0.01443	8.27499e-05	45.2968
rs7571154	T	C	-0.0106657	0.0022169	1.502e-06	0.0029	0.0023	0.2167	4.23581e-05	23.1465
rs7597016	T	C	0.0095592	0.002011	1.999e-06	0.0053	0.0021	0.01294	4.13494e-05	22.5953
rs7597336	A	G	-0.0199876	0.0029934	2.434e-11	0.0014	0.0031	0.6602	8.14497e-05	44.5851
rs76027714	A	G	0.0234446	0.0038402	1.027e-09	0.0023	0.004	0.5622	6.98312e-05	37.2715
rs76066993	A	G	0.0198766	0.0042285	2.594e-06	-0.0015	0.0045	0.7346	4.03703e-05	22.0958
rs7798358	A	G	0.0112991	0.0021847	2.317e-07	-0.0056	0.0023	0.01521	4.88779e-05	26.7487
rs77990632	T	C	-0.020088	0.0043745	4.388e-06	-0.0037	0.0044	0.3997	4.12281e-05	21.087
rs780820	A	G	0.0138518	0.0029415	2.488e-06	-0.0084	0.0031	0.006505	4.05189e-05	22.1755
rs7812843	A	G	-0.0116995	0.0019827	3.616e-09	-0.0029	0.0021	0.1611	6.36134e-05	34.8192
rs78444298	A	G	-0.0473471	0.0075067	2.839e-10	-0.0393	0.0302	0.1936	7.5525e-05	39.782
rs7927901	A	G	-0.011833	0.0025192	2.639e-06	0.0059	0.0026	0.02428	4.14104e-05	22.0629
rs79488373	T	C	-0.0288185	0.0056075	2.758e-07	-0.0064	0.0055	0.2489	5.2413e-05	26.4121
rs8081754	A	G	-0.0130092	0.0024117	6.883e-08	-0.0013	0.0025	0.5954	5.31603e-05	29.0973
rs838142	A	G	0.017184	0.0023041	8.783e-14	-0.0068	0.0023	0.003378	0.000107384	55.6217
rs870526	T	C	-0.0092806	0.0019873	3.013e-06	0.0021	0.0021	0.304	3.98427e-05	21.8084
rs964184	C	G	-0.0134178	0.0029009	3.74e-06	-0.0048	0.003	0.1161	3.90855e-05	21.3942
rs9800553	A	G	0.0110736	0.0023314	2.036e-06	0.0035	0.0024	0.1439	4.22696e-05	22.5602
rs988712	T	G	-0.0131747	0.0023395	1.788e-08	-0.0028	0.0025	0.2483	5.81345e-05	31.7127

## Sheet: MAU
SNP	Effect_allele	Other_allele	Exposure (MAU)			Outcome (mtDNA-CN)			R2	F-statistic
			Beta	SE	pval	Beta	SE	pval
rs10032549	A	G	0.0428	0.0067	1.424e-10	-0.0039	0.0021	0.06213	0.000117491	40.8071
rs10162723	T	C	0.0404	0.0078	1.87e-07	0.0036	0.0024	0.1374	7.72634e-05	26.8269
rs10187034	T	C	0.0503	0.0096	1.448e-07	-0.0029	0.003	0.329	7.90452e-05	27.4531
rs10424248	A	C	-0.0322	0.0068	2.406e-06	0.003	0.0021	0.1685	6.45628e-05	22.4229
rs10783580	A	G	0.0362	0.0073	6.107e-07	0.0014	0.0023	0.5367	7.08039e-05	24.5906
rs10933	T	C	-0.0322	0.0069	2.993e-06	0.0003	0.0021	0.9049	6.45492e-05	21.7776
rs112430120	A	C	-0.0676	0.0144	2.507e-06	-0.0056	0.0045	0.2157	6.35189e-05	22.0377
rs112607182	T	C	0.0758	0.0139	4.856e-08	0.0017	0.0041	0.6817	9.58246e-05	29.7376
rs115695318	A	T	-0.0702	0.0149	2.401e-06	0.0055	0.0046	0.2362	6.81702e-05	22.1972
rs11753309	A	C	0.0829	0.0162	2.912e-07	0.0074	0.0052	0.1508	8.27715e-05	26.1864
rs1260326	T	C	0.0455	0.007	7.331e-11	-0.0035	0.0021	0.09821	0.000125221	42.2497
rs1337526	A	G	-0.0677	0.0083	3.347e-16	0.0043	0.0026	0.1006	0.000191567	66.5302
rs13411109	A	G	0.0376	0.0069	5.932e-08	-0.0033	0.0021	0.122	8.80125e-05	29.6944
rs141338202	T	C	0.084	0.0182	3.751e-06	-0.0032	0.0056	0.5699	6.39969e-05	21.3016
rs142588802	A	G	0.1507	0.0314	1.542e-06	-0.0151	0.0093	0.1025	7.2793e-05	23.0337
rs1672990	A	G	0.0402	0.0076	1.258e-07	0.0003	0.0024	0.8984	8.05694e-05	27.9784
rs17035646	A	G	0.043	0.0071	1.404e-09	0.0005	0.0022	0.8294	0.000106177	36.679
rs17158386	A	G	0.0547	0.0079	5.822e-12	0.0004	0.0024	0.8578	0.00014209	47.9422
rs17590686	C	G	-0.0448	0.0093	1.405e-06	0.0037	0.0028	0.1824	6.94872e-05	23.2053
rs17689595	A	G	0.0415	0.0089	3.486e-06	0.0004	0.0028	0.8989	6.3656e-05	21.7427
rs1773522	A	T	-0.0336	0.0069	1.052e-06	0.0011	0.0021	0.6116	7.02838e-05	23.7125
rs1815150	T	C	0.0332	0.0067	6.488e-07	0.0015	0.0021	0.4797	7.07111e-05	24.5541
rs186260549	A	C	-0.137	0.0269	3.463e-07	-0.003	0.0027	0.2586	0.000525572	25.937
rs2009733	A	G	-0.0308	0.0067	4.487e-06	-0.0011	0.0021	0.5875	6.22144e-05	21.1324
rs2043538	T	C	-0.0336	0.0071	2.422e-06	-0.0009	0.0022	0.6938	6.44994e-05	22.3954
rs2070803	A	G	-0.0318	0.0068	2.408e-06	0.0026	0.0021	0.2239	6.2986e-05	21.8693
rs2138034	C	G	-0.0326	0.0069	2.156e-06	-0.0001	0.0022	0.9543	6.42731e-05	22.3221
rs2277537	A	G	0.0404	0.0068	3.26e-09	0.002	0.0021	0.338	0.000101629	35.2974
rs2470893	T	C	0.0441	0.0072	1.213e-09	0	0.0022	0.9864	0.000112714	37.5154
rs2588440	A	G	-0.0455	0.007	7.314e-11	0.0043	0.0022	0.05097	0.000121646	42.2498
rs2603796	A	G	0.033	0.007	2.628e-06	-0.0079	0.0022	0.0003096	6.3994e-05	22.2244
rs28601761	C	G	0.0385	0.007	3.847e-08	-0.0022	0.0021	0.3024	8.96585e-05	30.2498
rs28650790	T	C	0.039	0.0085	4.369e-06	-0.0049	0.0027	0.0631	6.06199e-05	21.0518
rs28797	A	G	0.0335	0.0073	4.393e-06	0.0013	0.0023	0.5686	6.10521e-05	21.0592
rs34529680	T	C	-0.0521	0.0114	4.674e-06	0.0087	0.0036	0.01556	6.01418e-05	20.8864
rs3741378	T	C	-0.0474	0.0097	1.013e-06	0.0006	0.003	0.8466	6.87543e-05	23.8787
rs4312351	T	C	0.0411	0.0075	4.101e-08	0.0007	0.0023	0.7552	8.64664e-05	30.0302
rs4641276	T	C	-0.0416	0.0078	1.114e-07	-0.0035	0.0025	0.1587	8.1899e-05	28.4443
rs4712065	T	C	0.0327	0.0071	3.595e-06	-0.0025	0.0022	0.2586	6.12783e-05	21.2117
rs4899263	A	G	-0.0404	0.0069	3.8e-09	-0.0027	0.0021	0.1969	0.000101607	34.2817
rs55773739	A	G	0.0473	0.0097	1.019e-06	-0.0014	0.003	0.6423	7.0478e-05	23.7781
rs55932961	A	G	-0.0466	0.0086	6.02e-08	0.0029	0.0027	0.2795	8.45575e-05	29.3611
rs59464125	A	G	0.0317	0.0069	3.888e-06	-0.0057	0.0021	0.005912	6.35506e-05	21.1066
rs6142609	A	G	-0.0324	0.0068	2.04e-06	0.0024	0.0021	0.261	6.53688e-05	22.7023
rs62370442	T	G	-0.0553	0.0121	4.958e-06	0.0008	0.0037	0.8195	6.19888e-05	20.887
rs6535594	A	G	0.0431	0.0067	1.141e-10	0.0011	0.0021	0.606	0.000119143	41.3811
rs67339103	A	G	0.0554	0.0083	2.103e-11	-0.0019	0.0025	0.4669	0.000132042	44.5513
rs677888	T	G	-0.0427	0.0078	4.09e-08	-0.0059	0.0025	0.01578	8.62873e-05	29.9684
rs6922396	T	C	0.0332	0.0068	9.866e-07	-0.0011	0.0021	0.6049	6.88804e-05	23.8372
rs6968865	A	T	-0.0419	0.0068	8.225e-10	0.0079	0.0072	0.2713	0.000109324	37.9671
rs700231	T	C	0.0357	0.0068	1.316e-07	-0.0018	0.0021	0.3976	7.93598e-05	27.5623
rs72714327	T	C	0.0834	0.0179	3.299e-06	-0.0018	0.0055	0.7379	6.79632e-05	21.7082
rs72999622	T	C	-0.1234	0.0264	2.85e-06	0.0018	0.0084	0.8306	6.37664e-05	21.8484
rs73065147	T	C	-0.0684	0.0129	1.188e-07	0.01	0.0041	0.01443	8.09509e-05	28.1145
rs73419149	A	T	-0.0473	0.0087	4.876e-08	-0.0008	0.0027	0.7684	8.51071e-05	29.5584
rs7583481	A	G	0.0369	0.008	4.153e-06	-0.0002	0.0025	0.9211	6.30595e-05	21.275
rs7652384	T	C	-0.0436	0.0092	1.969e-06	0.0057	0.0029	0.04919	6.4734e-05	22.4592
rs7786992	A	G	-0.0761	0.0155	8.797e-07	0.003	0.0049	0.5417	6.94064e-05	24.1048
rs78936062	A	T	-0.1612	0.011	7.026e-49	-0.0002	0.0034	0.963	0.000622158	214.754
rs934287	A	G	-0.0399	0.0085	3e-06	0.0054	0.0027	0.04487	6.34449e-05	22.0346

## Sheet: KIM-1
SNP	Effect_allele	Other_allele	Exposure (KIM-1)			Outcome (mtDNA-CN)			R2	F-statistic
			Beta	SE	pval	Beta	SE	pval
rs112512316	C	T	-1.1079	0.147	2.40943e-14	-0.0052	0.0128	0.6841	0.0164606	56.7689
rs118037027	T	A	0.3733	0.0843	4.75042e-06	0.0032	0.0054	0.5449	0.00574443	19.5977
rs12520634	A	G	-0.5101	0.0256	1.2161e-88	-0.0043	0.0023	0.06814	0.10473	396.803
rs149760782	C	T	-0.4995	0.1117	3.87821e-06	-0.0006	0.0057	0.9156	0.00585735	19.9852
rs190301282	G	A	0.7795	0.1545	2.26396e-07	-0.0006	0.0109	0.9595	0.00744421	25.4401
rs36060036	T	C	-0.1454	0.0327	4.36437e-06	0.0005	0.0028	0.8588	0.0057916	19.7596
rs7537573	T	C	0.1885	0.0422	3.96946e-06	0.0013	0.0022	0.5686	0.00584441	19.9408

## Sheet: CysC
SNP	Effect_allele	Other_allele	Exposure (CysC)			Outcome (mtDNA-CN)			R2	F-statistic
			Beta	SE	pval	Beta	SE	pval
rs10105311	T	C	-0.0122	0.0025	7.057e-07	0.005	0.0021	0.02057	6.55589e-05	23.8143
rs10109414	T	C	0.0465	0.0024	3.391e-82	-0.0022	0.0021	0.3046	0.00103242	375.389
rs1011731	A	G	0.0187	0.0024	9.856e-15	-0.0049	0.0021	0.0201	0.000167112	60.7097
rs10178946	T	G	0.0182	0.0025	8.617e-13	-0.0009	0.0022	0.6988	0.000145888	52.9981
rs10189685	A	G	0.0417	0.0026	1.362e-57	0.0062	0.0023	0.006369	0.000707683	257.231
rs10206899	C	T	-0.0299	0.0029	2.703e-25	0.0025	0.0025	0.3262	0.000292577	106.303
rs10224002	G	A	0.0555	0.0026	1.68e-99	-0.0025	0.0023	0.2802	0.0012529	455.656
rs1040360	G	T	0.0187	0.0026	5.611e-13	-0.0051	0.0023	0.02576	0.000142395	51.729
rs1044261	T	C	0.0496	0.0045	8.661e-28	0.0045	0.0039	0.2495	0.00033436	121.489
rs10504279	G	T	-0.0131	0.0029	4.977e-06	-0.0017	0.0025	0.4902	5.6175e-05	20.4054
rs1062062	T	C	0.0221	0.0034	1.343e-10	-0.0011	0.003	0.7175	0.000116305	42.2498
rs1069217	C	T	0.0128	0.0025	2.751e-07	-0.0029	0.0022	0.1791	7.21654e-05	26.2143
rs10737256	T	C	-0.017	0.0024	2.293e-12	0.0006	0.0021	0.7839	0.000138113	50.1733
rs10758782	T	G	-0.0265	0.0051	2.045e-07	-0.0033	0.0045	0.465	7.43258e-05	26.9991
rs1076047	C	T	0.0132	0.0027	1.359e-06	-0.0012	0.0024	0.6193	6.5798e-05	23.9011
rs10797828	A	G	0.0113	0.0024	3.041e-06	-0.0009	0.0021	0.6833	6.10279e-05	22.1683
rs10813835	T	C	-0.0133	0.0024	4.286e-08	-0.0015	0.0021	0.4753	8.45405e-05	30.7099
rs10821887	T	C	0.0159	0.0024	2.389e-11	0.0026	0.0021	0.2097	0.00012082	43.8904
rs10829605	T	C	0.0155	0.0024	2.575e-10	0.0054	0.0021	0.01175	0.000114818	41.7098
rs10838681	A	G	-0.0199	0.0027	1.184e-13	0.0012	0.0023	0.6119	0.000149532	54.3221
rs10852891	A	G	0.0197	0.0031	2.588e-10	0.0079	0.0027	0.004023	0.000111168	40.3838
rs10885	T	C	0.0394	0.003	3.13e-39	-0.0002	0.0026	0.9385	0.00047464	172.483
rs10908907	A	G	-0.0202	0.0027	1.674e-13	-0.0024	0.0024	0.3139	0.000154074	55.9723
rs10912867	A	G	-0.0176	0.0029	9.762e-10	0.0006	0.0025	0.7967	0.000101393	36.8321
rs10983320	T	C	-0.0149	0.0024	4.06e-10	-0.0036	0.0021	0.08074	0.000106102	38.5432
rs11000980	G	A	-0.0183	0.0024	7.411e-14	-0.002	0.0021	0.3435	0.000160041	58.1403
rs11006437	T	G	0.0137	0.0029	3.432e-06	-0.0008	0.0026	0.7542	6.14383e-05	22.3174
rs11056396	C	T	-0.0309	0.0036	1.374e-17	0.005	0.0032	0.1126	0.000202789	73.6732
rs1108343	C	T	-0.0176	0.0025	1.441e-12	-0.0006	0.0022	0.7897	0.000136429	49.5613
rs11108837	A	G	-0.0164	0.0033	5.226e-07	0.0005	0.0029	0.8731	6.79909e-05	24.6978
rs11118455	T	C	-0.013	0.0026	4.379e-07	0.0057	0.0023	0.01167	6.88226e-05	24.9999
rs111239279	C	T	-0.0936	0.0091	1.248e-24	0.0115	0.008	0.149	0.000291181	105.795
rs11128111	C	T	0.0146	0.0025	5.521e-09	0.0031	0.0021	0.1367	9.3887e-05	34.1054
rs113894352	A	G	-0.0323	0.0066	9.144e-07	-0.0077	0.0057	0.1802	6.5934e-05	23.9505
rs1143670	G	A	0.0215	0.0024	2.136e-19	0.0012	0.0021	0.5609	0.000220892	80.2513
rs11534411	A	G	0.0156	0.0026	1.191e-09	0.0013	0.0023	0.5569	9.91015e-05	35.9998
rs11556924	T	C	-0.0167	0.0025	1.073e-11	-0.0014	0.0022	0.5129	0.000122834	44.6222
rs11557049	T	C	0.0325	0.0048	1.917e-11	0.0032	0.0042	0.4544	0.000126197	45.8439
rs11581460	A	G	-0.0113	0.0025	4.278e-06	-0.0011	0.0022	0.6242	5.62436e-05	20.4303
rs11583319	G	A	0.0159	0.0028	1.392e-08	0.0022	0.0025	0.3795	8.87688e-05	32.246
rs11603765	C	T	-0.0175	0.003	6.427e-09	-0.0052	0.0026	0.04455	9.36728e-05	34.0276
rs11630969	T	C	-0.0211	0.0024	1.906e-18	0.0047	0.0021	0.02464	0.000212751	77.293
rs11640962	G	A	0.0366	0.0037	8.186e-23	0.0044	0.0033	0.185	0.000269316	97.849
rs11668633	T	C	-0.0155	0.0027	6.224e-09	-0.0027	0.0023	0.2534	9.07229e-05	32.9559
rs11676272	G	A	0.0113	0.0024	2.207e-06	0.0018	0.0021	0.3949	6.10279e-05	22.1683
rs11677172	T	C	-0.03	0.0035	4.113e-18	-0.004	0.003	0.1909	0.000202227	73.469
rs11681642	C	T	-0.0133	0.0026	2.959e-07	-0.0009	0.0021	0.6756	7.20354e-05	26.167
rs11703601	T	C	-0.0154	0.0026	2.763e-09	-0.0002	0.0023	0.9391	9.65769e-05	35.0826
rs117081694	A	G	-0.0369	0.0066	2.725e-08	0.0024	0.0058	0.6776	8.60495e-05	31.2581
rs117113238	A	G	-0.0344	0.0043	2.146e-15	0.0026	0.0037	0.4825	0.000176167	63.9996
rs117291242	T	C	0.0306	0.0064	1.816e-06	-0.0057	0.0056	0.3106	6.29327e-05	22.8602
rs117451470	G	C	-0.0539	0.0109	6.925e-07	0.0061	0.0094	0.5153	6.73156e-05	24.4524
rs11747675	C	T	0.0127	0.0025	2.746e-07	-0.0003	0.0022	0.8975	7.10423e-05	25.8063
rs117986340	T	G	0.0322	0.0058	2.583e-08	0.0018	0.0051	0.7224	8.48476e-05	30.8215
rs1182933	T	C	0.0363	0.0026	3.2e-43	-0.0043	0.0023	0.05928	0.000536357	194.923
rs11987040	G	A	-0.0183	0.0027	1.278e-11	0.0007	0.0024	0.7553	0.000126456	45.938
rs12035608	A	C	-0.0128	0.0025	3.128e-07	-0.0022	0.0022	0.3162	7.21654e-05	26.2143
rs12089393	G	T	-0.0188	0.003	6.339e-10	0.003	0.0027	0.2569	0.000108105	39.2709
rs12108134	T	C	0.0155	0.0024	1.347e-10	0.0005	0.0021	0.7959	0.000114818	41.7098
rs12108521	C	G	0.016	0.0029	5.571e-08	0.0025	0.0024	0.3068	8.3797e-05	30.4398
rs12152522	A	G	0.0273	0.0058	2.843e-06	0.0155	0.0203	0.445	6.09907e-05	22.1548
rs12214995	T	C	0.0117	0.0025	1.725e-06	-0.0017	0.0021	0.4386	6.02957e-05	21.9023
rs12318839	T	C	-0.0151	0.0025	1.587e-09	-0.0018	0.0022	0.4112	0.000100427	36.4814
rs12325945	G	C	0.0402	0.0085	1.952e-06	-0.0023	0.0076	0.7623	6.15755e-05	22.3672
rs12380852	C	T	0.0257	0.0038	1.625e-11	0.0015	0.0033	0.6626	0.000125911	45.7401
rs12460876	C	T	-0.0296	0.0024	6.1e-34	0.0034	0.0021	0.1112	0.000418601	152.11
rs12493885	C	G	0.0187	0.0034	4.252e-08	0.0009	0.003	0.7726	8.32741e-05	30.2498
rs12507641	C	T	0.0112	0.0024	4.76e-06	0.0027	0.0021	0.1983	5.99526e-05	21.7777
rs1254729	C	T	-0.0186	0.0027	2.362e-12	-0.0014	0.0023	0.5587	0.000130636	47.4565
rs1260326	C	T	0.0247	0.0025	6.973e-24	0.0035	0.0021	0.09821	0.000268669	97.6139
rs12623452	T	C	-0.0167	0.0028	1.366e-09	-0.0014	0.0024	0.568	9.79253e-05	35.5725
rs12702509	A	G	0.0341	0.0028	5.151e-35	0.0001	0.0024	0.9727	0.000408165	148.317
rs12796693	C	A	-0.0177	0.0028	2.23e-10	-0.0005	0.0024	0.8395	0.000110003	39.9602
rs12917707	T	G	-0.0606	0.0031	5.36e-84	0.0009	0.0027	0.7506	0.00105096	382.137
rs12927956	T	C	0.0308	0.0029	4.441e-27	0.0012	0.0025	0.6452	0.00031045	112.798
rs12975232	C	T	-0.0203	0.003	6.521e-12	0.0027	0.0026	0.2991	0.000126042	45.7875
rs13000374	G	A	-0.0187	0.0028	3.038e-11	0.0061	0.0024	0.009258	0.000122782	44.6031
rs13015552	T	C	0.0197	0.0025	1.199e-15	-0.0008	0.0022	0.7114	0.000170922	62.0941
rs13106834	G	A	-0.0205	0.0024	5.276e-18	-0.0019	0.0021	0.3646	0.000200825	72.9597
rs13138402	G	T	-0.0171	0.0029	5.977e-09	0.0004	0.0026	0.8721	9.5714e-05	34.7691
rs13146355	A	G	0.0735	0.0024	1e-200	0.0051	0.0021	0.0144	0.00257545	937.885
rs13233571	T	C	0.029	0.0036	1.313e-15	-0.0027	0.0032	0.4023	0.000178622	64.8916
rs13252406	C	T	0.0126	0.0024	2.786e-07	-0.0022	0.0021	0.3011	7.58763e-05	27.5623
rs13256369	C	T	-0.0188	0.0028	9.899e-12	0.0047	0.0024	0.04999	0.000124098	45.0814
rs13264187	T	C	-0.0193	0.0027	6.637e-13	0.0005	0.0022	0.8238	0.000140652	51.0957
rs13294683	T	C	0.0185	0.004	3.479e-06	0.0024	0.0035	0.4816	5.88869e-05	21.3905
rs13302651	C	T	-0.0225	0.0046	9.277e-07	0.0014	0.004	0.7227	6.5863e-05	23.9247
rs1390696	A	G	-0.0145	0.0026	4.604e-08	-0.0043	0.0022	0.05195	8.56195e-05	31.1019
rs1394125	A	G	0.0319	0.0025	7.672e-38	0.0009	0.0022	0.6663	0.000448051	162.817
rs1458038	T	C	-0.0177	0.0026	2.652e-11	0.0013	0.0023	0.5717	0.000127575	46.3444
rs1474347	A	C	-0.0129	0.0024	1.156e-07	0.0034	0.0021	0.1079	7.95322e-05	28.8905
rs1483840	G	A	-0.0185	0.0024	8.155e-15	0.0022	0.0021	0.303	0.000163558	59.4181
rs151245	T	G	0.0183	0.0024	6.138e-14	0.0017	0.0021	0.4293	0.000160041	58.1403
rs1538816	T	C	-0.0137	0.0024	1.128e-08	0.0028	0.0021	0.1758	8.97016e-05	32.5849
rs1551210	T	C	-0.0163	0.0024	1.481e-11	-0.0012	0.0021	0.5693	0.000126975	46.1265
rs1551562	G	A	0.0149	0.0029	2.968e-07	0.003	0.0025	0.2344	7.26718e-05	26.3982
rs1553350	G	A	0.0157	0.0026	2.595e-09	-0.0017	0.0023	0.4748	0.000100376	36.4628
rs1563631	T	C	-0.0174	0.0026	1.349e-11	0.0024	0.0022	0.2886	0.000123287	44.7867
rs1610330	C	T	-0.0139	0.0026	1.256e-07	-0.0029	0.0023	0.2035	7.86809e-05	28.5812
rs16853722	C	T	0.0234	0.0036	6.737e-11	0.0041	0.0031	0.1889	0.000116305	42.2498
rs16874052	G	A	-0.0321	0.0055	5e-09	-0.0025	0.0049	0.6114	9.37702e-05	34.063
rs16880741	G	A	-0.0273	0.0039	1.751e-12	-0.0054	0.0034	0.111	0.000134883	48.9997
rs1693572	G	A	0.0153	0.0033	4.672e-06	-0.0009	0.0029	0.7494	5.91766e-05	21.4957
rs16972495	C	A	-0.0195	0.0031	2.115e-10	-0.0011	0.0027	0.6723	0.000108923	39.5679
rs17004785	C	G	0.0188	0.0039	1.175e-06	0.0038	0.0034	0.2626	6.39704e-05	23.2372
rs17122159	T	C	0.0227	0.0031	1.549e-13	-0.0009	0.0027	0.7262	0.0001476	53.6199
rs17151639	G	A	-0.0209	0.0027	6.32e-15	-0.0002	0.0023	0.9426	0.000164935	59.9187
rs17179078	A	G	0.0173	0.0026	5.584e-11	-0.0019	0.0023	0.4162	0.000121875	44.2734
rs17189719	G	A	0.0416	0.0039	7.156e-27	0.0004	0.0034	0.8994	0.000313143	113.777
rs17206359	G	A	0.0174	0.0025	6.964e-12	-0.0046	0.0022	0.03709	0.000133346	48.4413
rs17217119	G	A	-0.0387	0.003	1.957e-38	-0.0024	0.0026	0.3609	0.000457932	166.409
rs17322173	C	T	0.0372	0.0038	4.057e-22	0.0022	0.0034	0.5186	0.00026377	95.8333
rs17362465	T	C	-0.019	0.0041	2.75e-06	-0.0042	0.0035	0.2345	5.912e-05	21.4752
rs17391694	T	C	0.0319	0.0035	7.005e-20	0.0022	0.003	0.4624	0.000228648	83.0697
rs17420882	G	T	0.0196	0.0027	2.189e-13	-0.0042	0.0023	0.07199	0.000145058	52.6966
rs17512836	C	T	-0.0501	0.0076	4.35e-11	0.0013	0.0066	0.8468	0.000119624	43.4556
rs1757915	A	G	-0.0174	0.0025	2.218e-12	0.002	0.0022	0.3527	0.000133346	48.4413
rs1765781	C	T	-0.0151	0.0025	7.88e-10	-0.0009	0.0022	0.6692	0.000100427	36.4814
rs17660791	C	T	-0.0147	0.0024	1.673e-09	0.0002	0.0021	0.9138	0.000103273	37.5154
rs17665274	C	T	0.0155	0.0032	1.67e-06	0.0003	0.0028	0.9268	6.45886e-05	23.4618
rs1769259	T	C	0.0211	0.0046	4.239e-06	0.0053	0.004	0.19	5.79222e-05	21.0401
rs17713396	T	C	0.0272	0.0025	1.149e-27	-0.0003	0.0022	0.9061	0.000325789	118.374
rs17767419	T	C	0.0262	0.0026	2.398e-24	0.0018	0.0022	0.4164	0.000279483	101.544
rs1786683	C	A	-0.0167	0.0032	1.951e-07	0.001	0.0028	0.7231	7.49758e-05	27.2352
rs17883331	A	G	-0.0147	0.0031	1.807e-06	0.002	0.0026	0.4527	6.19021e-05	22.4858
rs1799796	C	T	0.013	0.0026	3.291e-07	-0.0003	0.0023	0.8943	6.88226e-05	24.9999
rs1801251	A	G	-0.0188	0.0025	3.149e-14	-0.0023	0.0022	0.2943	0.000155664	56.5501
rs1801265	A	G	-0.0182	0.0029	2.466e-10	0.0014	0.0025	0.5667	0.000108423	39.3862
rs1860158	T	C	0.0184	0.0026	2.107e-12	-0.0013	0.0023	0.5678	0.000137864	50.0826
rs1860968	A	G	-0.0122	0.0024	4.012e-07	0.0017	0.0021	0.4167	7.11356e-05	25.8401
rs1871045	T	C	0.0135	0.0024	3.226e-08	-0.0032	0.0021	0.1313	8.7102e-05	31.6405
rs187355703	G	C	0.0841	0.008	1.023e-25	-0.0143	0.0067	0.03253	0.000304159	110.512
rs1884429	C	T	-0.0184	0.0029	4.627e-10	-0.0018	0.0025	0.466	0.000110818	40.2566
rs1893990	T	C	0.0203	0.0024	1.765e-17	0.0005	0.0021	0.7993	0.000196927	71.543
rs190271845	C	T	0.0445	0.0095	3.116e-06	-0.0004	0.0084	0.9615	6.04042e-05	21.9417
rs1915747	G	A	0.0117	0.0024	1.019e-06	-0.0035	0.0021	0.09697	6.54247e-05	23.7655
rs1936806	T	C	-0.0119	0.0025	2.106e-06	0.0007	0.0021	0.7543	6.23746e-05	22.6575
rs1979675	C	T	0.0132	0.0026	6.014e-07	-0.0029	0.0023	0.2036	7.09563e-05	25.775
rs1984470	A	G	0.0178	0.0024	6.226e-14	0.0034	0.0021	0.09985	0.000151416	55.0066
rs2008843	C	T	0.0182	0.0029	2.927e-10	0.0045	0.0025	0.0748	0.000108423	39.3862
rs2068888	A	G	0.0209	0.0024	2.188e-18	-0.0002	0.0021	0.9123	0.000208737	75.8347
rs2151673	A	G	0.0121	0.0024	4.673e-07	0.001	0.0021	0.6377	6.99743e-05	25.4183
rs2229357	A	G	-0.0311	0.0028	1.532e-28	-0.0012	0.0024	0.6326	0.00033953	123.368
rs223334	G	A	-0.0251	0.0024	4.315e-26	-0.0013	0.0021	0.5428	0.000301034	109.376
rs2237886	T	C	-0.0221	0.0039	1.574e-08	-0.0015	0.0034	0.6599	8.8397e-05	32.1109
rs2239842	G	A	0.0163	0.0025	1.218e-10	0.0047	0.0022	0.03209	0.000117021	42.5102
rs224029	C	T	-0.0194	0.0024	1.301e-15	0.0025	0.0021	0.238	0.000179855	65.3399
rs2271322	A	T	0.0186	0.0026	5.777e-13	0.0016	0.0023	0.4769	0.000140877	51.1772
rs2273378	G	A	-0.1639	0.0037	1e-200	-0.0005	0.0033	0.8724	0.00537323	1962.24
rs2287918	G	A	0.0142	0.0027	2.169e-07	0.0026	0.0024	0.2728	7.61442e-05	27.6597
rs2295395	G	A	0.0142	0.0026	7.494e-08	-0.0022	0.0023	0.3359	8.21136e-05	29.8282
rs2302694	A	G	0.0278	0.0039	5.576e-13	0	0.0034	0.9919	0.000139869	50.811
rs2306899	T	C	-0.0158	0.0028	1.431e-08	0.0025	0.0024	0.3013	8.76558e-05	31.8417
rs2307111	C	T	-0.0159	0.0024	8.681e-11	-0.0038	0.0021	0.07456	0.00012082	43.8904
rs2398151	T	C	0.0131	0.0027	1.522e-06	0.0007	0.0024	0.7802	6.48049e-05	23.5403
rs2403151	C	T	0.0178	0.0028	1.558e-10	0.0018	0.0024	0.4547	0.000111249	40.413
rs2439516	C	T	0.0119	0.0026	4.033e-06	0.0001	0.0023	0.9596	5.76691e-05	20.9481
rs2516440	A	G	-0.024	0.0026	1.481e-20	0.0029	0.0023	0.1968	0.000234528	85.2066
rs2633443	A	G	0.0137	0.0024	1.186e-08	-0.004	0.0021	0.05453	8.97016e-05	32.5849
rs2636319	A	C	-0.0149	0.0024	5.382e-10	-0.0013	0.0021	0.5511	0.000106102	38.5432
rs2652805	G	A	-0.0246	0.0027	1.736e-20	-0.0043	0.0022	0.05145	0.000228488	83.0119
rs267738	G	T	-0.0337	0.0029	4.447e-31	0.0028	0.0025	0.2677	0.000371641	135.04
rs2701678	G	A	0.0224	0.0028	1.077e-15	0.0013	0.0025	0.6084	0.000176167	63.9996
rs2738265	G	C	-0.0131	0.0024	3.857e-08	-0.0006	0.0021	0.7707	8.20172e-05	29.7932
rs2740192	T	C	-0.0159	0.0031	3.733e-07	0.0008	0.0027	0.7672	7.24203e-05	26.3068
rs2790440	A	G	-0.0144	0.0024	1.426e-09	-0.0008	0.0021	0.7104	9.91015e-05	35.9998
rs2834301	A	G	-0.0223	0.0026	2.943e-17	-0.0027	0.0023	0.2493	0.000202486	73.5632
rs28929474	T	C	0.0775	0.0086	2.635e-19	0.0157	0.0075	0.03755	0.000223527	81.209
rs28930677	T	C	0.0746	0.0057	1.197e-39	-0.0027	0.005	0.5913	0.00047135	171.287
rs293916	C	T	-0.0179	0.0038	1.877e-06	0.0012	0.0033	0.7075	6.10848e-05	22.1889
rs2972387	C	T	-0.011	0.0024	4.787e-06	-0.0022	0.0021	0.2914	5.78307e-05	21.0068
rs2976178	G	C	-0.0128	0.0028	4.672e-06	0.0027	0.0024	0.2636	5.75307e-05	20.8978
rs301805	G	T	0.0129	0.0024	1.057e-07	-0.0005	0.0021	0.8301	7.95322e-05	28.8905
rs3184504	C	T	-0.0683	0.0024	9.9e-177	-0.0055	0.0021	0.008634	0.0022247	809.872
rs3197999	A	G	-0.0191	0.0027	5.619e-13	0.0006	0.0023	0.7914	0.000137753	50.0422
rs333166	C	T	-0.024	0.0041	3.851e-09	-0.0005	0.0036	0.8901	9.43267e-05	34.2651
rs333947	A	G	0.0347	0.0033	2.154e-25	0.0066	0.0029	0.02443	0.000304312	110.568
rs340005	A	G	0.0154	0.0024	2.796e-10	0.004	0.0021	0.06438	0.000113342	41.1734
rs34347800	A	G	-0.0175	0.0027	1.566e-10	0.0012	0.0024	0.6091	0.000115643	42.0094
rs35094336	A	G	-0.0234	0.0047	5.573e-07	0.0034	0.0041	0.4005	6.82381e-05	24.7876
rs35170094	T	C	0.0126	0.0026	1.266e-06	0.0001	0.0023	0.9712	6.46527e-05	23.4851
rs35266644	A	C	-0.0142	0.0024	2.37e-09	0.0004	0.0021	0.8407	9.6368e-05	35.0068
rs35519487	A	G	0.0186	0.0026	3.251e-13	-0.0033	0.0022	0.1361	0.000140877	51.1772
rs35667547	C	G	0.0197	0.0036	5.373e-08	0.0058	0.0031	0.06731	8.24351e-05	29.9451
rs35944915	A	G	0.0303	0.0061	7.371e-07	0.0118	0.0053	0.02662	6.7923e-05	24.6731
rs35981845	G	A	0.0184	0.0025	2.27e-13	-0.0002	0.0022	0.9185	0.000149112	54.1693
rs370799	G	A	-0.0162	0.0025	4.703e-11	0.0027	0.0022	0.2083	0.00011559	41.9902
rs3769598	G	A	-0.0169	0.0034	7.688e-07	-0.0079	0.003	0.008072	6.80153e-05	24.7066
rs3772219	C	A	-0.0124	0.0025	9.794e-07	-0.0055	0.0022	0.01315	6.77259e-05	24.6015
rs3780582	T	C	-0.0148	0.0032	3.029e-06	0.0022	0.0028	0.4351	5.88869e-05	21.3905
rs3851349	T	G	-0.016	0.0031	2.32e-07	-0.0003	0.0027	0.9252	7.3334e-05	26.6388
rs3925584	C	T	-0.0387	0.0024	1.925e-58	0.0005	0.0021	0.8026	0.000715335	260.014
rs399102	T	C	-0.0152	0.0024	4.402e-10	0.0042	0.0021	0.0488	0.000110417	40.1109
rs4014195	G	C	0.0333	0.0025	3.674e-40	-0.0008	0.0022	0.6991	0.000488222	177.421
rs4075958	A	G	0.0509	0.0027	7.018e-79	-0.0068	0.0024	0.004138	0.000977471	355.39
rs4246215	T	G	-0.0196	0.0025	4.922e-15	0.0022	0.0022	0.3201	0.000169192	61.4653
rs4252665	T	C	0.0317	0.0061	1.636e-07	-0.0103	0.0053	0.05188	7.43442e-05	27.0058
rs4291201	G	A	0.0297	0.0026	6.309e-30	0.0015	0.0023	0.5029	0.000359113	130.486
rs4380480	T	C	0.0124	0.0024	2.066e-07	-0.0018	0.0021	0.4017	7.34869e-05	26.6943
rs4405320	G	A	0.0152	0.0032	1.489e-06	0.0059	0.0028	0.0343	6.21128e-05	22.5624
rs4434138	G	A	-0.0118	0.0024	9.399e-07	-0.0008	0.0021	0.7206	6.65477e-05	24.1735
rs4459768	A	G	-0.0195	0.003	4.646e-11	0.0009	0.0026	0.7145	0.000116305	42.2498
rs4486425	C	T	-0.0221	0.0025	1.158e-18	-0.003	0.0022	0.1742	0.000215096	78.1452
rs4509857	T	C	0.014	0.0026	6.145e-08	-0.0006	0.0023	0.7834	7.9817e-05	28.9939
rs45467396	G	A	-0.0585	0.0087	1.447e-11	0.0062	0.0075	0.4075	0.000124463	45.2138
rs45604939	G	A	-0.0655	0.0047	1.131e-43	-0.0038	0.0041	0.355	0.000534411	194.216
rs4566892	T	C	-0.0216	0.0034	1.079e-10	0.0044	0.0029	0.1303	0.000111102	40.3596
rs4582112	G	A	-0.0203	0.0024	5.224e-17	0.0031	0.0021	0.1412	0.000196927	71.543
rs4648807	C	T	-0.0124	0.0024	3.227e-07	0.0053	0.0021	0.01235	7.34869e-05	26.6943
rs4722511	A	C	0.018	0.0026	5.769e-12	-0.0003	0.0023	0.9022	0.000131936	47.9287
rs4728142	A	G	0.0379	0.0024	1.792e-56	-0.0029	0.0021	0.1644	0.000686086	249.375
rs4744712	C	A	-0.0261	0.0024	4.825e-27	0	0.0021	0.9973	0.00032549	118.265
rs4800149	A	C	0.0142	0.003	2.483e-06	-0.0016	0.0026	0.5357	6.16777e-05	22.4043
rs4809370	T	C	-0.0155	0.0024	1.734e-10	-0.0018	0.0021	0.4103	0.000114818	41.7098
rs4888175	T	C	0.0118	0.0025	2.261e-06	0.0026	0.0022	0.2359	6.13307e-05	22.2783
rs4962696	G	A	0.0372	0.0027	8.472e-43	0.0001	0.0024	0.9725	0.000522339	189.826
rs496674	A	G	0.024	0.0024	6.777e-23	0.0025	0.0021	0.2358	0.000275233	99.9994
rs4970459	T	C	-0.0154	0.0029	9.363e-08	-0.0028	0.0025	0.2616	7.76305e-05	28.1996
rs4984895	C	T	0.0129	0.0024	7.984e-08	-0.0022	0.0021	0.2881	7.95322e-05	28.8905
rs504215	T	G	-0.0127	0.0025	2.955e-07	0.0002	0.0074	0.9772	7.10423e-05	25.8063
rs523398	T	C	0.0116	0.0024	1.072e-06	-0.0021	0.0021	0.3171	6.43111e-05	23.361
rs551225	A	G	0.0269	0.0024	1.687e-29	0.0015	0.0021	0.4777	0.000345742	125.626
rs551438	C	T	-0.0153	0.0033	2.655e-06	-0.0007	0.0028	0.8133	5.91766e-05	21.4957
rs55919125	A	G	0.026	0.0055	2.586e-06	0.0008	0.0048	0.863	6.15199e-05	22.347
rs56155954	A	C	0.0139	0.0029	1.573e-06	0.0025	0.0025	0.3291	6.32451e-05	22.9737
rs56219475	A	G	0.0751	0.0122	7.202e-10	-0.0018	0.0116	0.8787	0.000104312	37.8929
rs569502	C	T	-0.0183	0.0025	4.133e-13	0.0003	0.0022	0.8742	0.000147496	53.5821
rs571717	C	T	-0.0184	0.0024	5.175e-14	-0.0015	0.0021	0.4972	0.000161794	58.7775
rs6048704	T	C	-0.0876	0.0028	1e-200	0.0031	0.0024	0.1979	0.00268747	978.791
rs6049135	T	C	-0.0736	0.0027	4.01e-163	0.001	0.0024	0.6636	0.00204156	743.063
rs6049453	A	G	0.0314	0.0024	1.277e-37	-0.003	0.0021	0.1584	0.000471035	171.173
rs60745822	T	C	-0.0366	0.0058	2.723e-10	-0.0024	0.0051	0.6372	0.000109617	39.8202
rs6088109	G	A	0.0226	0.0032	2.085e-12	0.0002	0.0028	0.9411	0.000137302	49.8786
rs6143035	C	T	-0.0126	0.0027	4.485e-06	0.0028	0.0024	0.2519	5.99526e-05	21.7777
rs61860014	C	T	-0.0292	0.0061	1.598e-06	-0.0101	0.0053	0.05623	6.30811e-05	22.9141
rs61931202	G	T	0.0156	0.0027	8.724e-09	0.0023	0.0023	0.3205	9.18972e-05	33.3825
rs62052820	A	G	0.0291	0.0029	2.072e-24	-0.0022	0.0025	0.3725	0.000277134	100.69
rs62092069	A	G	-0.0139	0.0025	1.958e-08	-0.0022	0.0022	0.3021	8.51007e-05	30.9134
rs62106258	C	T	-0.0407	0.0056	4.837e-13	0.0072	0.0049	0.1432	0.000145402	52.8215
rs62229409	A	G	0.022	0.0036	9.498e-10	-0.0012	0.0031	0.6996	0.000102806	37.3455
rs62428761	A	G	-0.0196	0.0035	3.159e-08	0.0025	0.0031	0.4202	8.63295e-05	31.3598
rs62519913	T	G	-0.0275	0.0045	9.911e-10	-0.0049	0.004	0.2139	0.000102806	37.3455
rs62618693	T	C	-0.047	0.0058	6.532e-16	0.0017	0.0051	0.7448	0.000180751	65.6655
rs626277	C	A	-0.0266	0.0024	5.82e-28	-0.0064	0.0021	0.002455	0.000338076	122.84
rs646407	G	T	-0.0151	0.0028	6.358e-08	0.0003	0.0024	0.9104	8.00615e-05	29.0827
rs6565604	A	G	-0.0129	0.0024	6.913e-08	0.0012	0.0021	0.5711	7.95322e-05	28.8905
rs6580598	G	A	-0.0166	0.0029	1.841e-08	-0.0003	0.0026	0.9005	9.0199e-05	32.7656
rs6685648	C	T	0.0196	0.0026	1.862e-14	-0.0003	0.0022	0.8848	0.000156429	56.8281
rs6705285	T	G	-0.0123	0.0024	3.844e-07	-0.01	0.0074	0.1773	7.23064e-05	26.2655
rs6714433	A	G	-0.0122	0.0024	5.251e-07	-0.003	0.0021	0.1575	7.11356e-05	25.8401
rs675209	C	T	0.0295	0.0027	2.071e-28	-0.0029	0.0023	0.2107	0.000328545	119.375
rs675605	C	G	-0.0137	0.0026	1.86e-07	0.003	0.0023	0.1995	7.64332e-05	27.7646
rs67724326	G	A	0.0167	0.0031	8.61e-08	-0.0034	0.0027	0.2196	7.98906e-05	29.0207
rs6805563	A	G	-0.0182	0.0024	5.813e-14	-0.0062	0.0022	0.004553	0.000158297	57.5066
rs6826837	A	G	0.012	0.0025	1.836e-06	-0.0001	0.0022	0.9547	6.34272e-05	23.0399
rs686364	G	A	0.0137	0.0028	9.584e-07	-0.0036	0.0025	0.1393	6.59048e-05	23.9399
rs6891221	A	G	-0.0158	0.0024	3.796e-11	-0.0009	0.0021	0.6619	0.000119306	43.34
rs6894631	T	C	0.0157	0.0032	1.035e-06	0.0058	0.0028	0.04145	6.62661e-05	24.0712
rs689931	A	G	-0.0185	0.0036	2.5e-07	-0.003	0.0031	0.3307	7.26989e-05	26.408
rs6917325	C	T	0.0197	0.0024	2.672e-16	-0.006	0.0021	0.004814	0.00018546	67.3764
rs6940	T	A	0.0224	0.0035	2.126e-10	-0.0044	0.0031	0.1569	0.000112754	40.9598
rs6998446	G	A	0.0116	0.0024	1.212e-06	-0.0029	0.0021	0.1584	6.43111e-05	23.361
rs700233	A	G	0.0234	0.0024	5.621e-22	0.0018	0.0021	0.3993	0.000261647	95.062
rs700752	G	C	0.0309	0.0025	2.383e-35	0.0041	0.0022	0.0607	0.000420412	152.769
rs7035049	A	G	-0.0135	0.0025	4.198e-08	-0.0017	0.0021	0.4402	8.02737e-05	29.1598
rs7075982	G	T	-0.0172	0.0029	5.255e-09	0.001	0.0026	0.6951	9.68366e-05	35.177
rs7115054	G	A	0.0244	0.0027	3.822e-20	0.0014	0.0023	0.545	0.000224789	81.6676
rs7163788	G	A	0.0204	0.0025	6.612e-16	0.0039	0.0022	0.08163	0.000183283	66.5852
rs7202116	G	A	0.0228	0.0024	8.257e-21	-0.002	0.0021	0.3414	0.000248405	90.2495
rs7208848	T	C	-0.0218	0.0026	1.431e-16	0.0003	0.0023	0.9069	0.00019351	70.3014
rs7234029	G	A	0.0166	0.0032	2.092e-07	-0.0004	0.0028	0.8883	7.40806e-05	26.91
rs72749953	T	C	0.0152	0.0031	7.997e-07	0.0022	0.0027	0.4025	6.61844e-05	24.0415
rs72791028	T	A	-0.0248	0.0052	1.46e-06	0.0051	0.0045	0.2572	6.26167e-05	22.7454
rs72819401	T	C	-0.0531	0.0061	2.924e-18	0.002	0.0053	0.7012	0.000208574	75.7752
rs72821422	T	C	-0.0168	0.0025	1.707e-11	-0.0015	0.0022	0.4863	0.00012431	45.1582
rs73116325	T	C	0.0147	0.0025	3.907e-09	0.0031	0.0022	0.1615	9.51774e-05	34.5742
rs73185821	T	C	0.0219	0.0045	1.146e-06	0.0068	0.0039	0.0835	6.52012e-05	23.6843
rs73223554	T	C	0.026	0.0042	5.745e-10	-0.0047	0.0037	0.1981	0.000105493	38.3218
rs73488277	T	G	0.0179	0.0035	3.567e-07	-0.0033	0.0031	0.2813	7.20045e-05	26.1558
rs73560545	A	G	0.0177	0.0034	2.249e-07	0.0003	0.003	0.9085	7.46066e-05	27.1011
rs74024029	A	C	-0.0733	0.0072	1.5e-24	-0.003	0.0064	0.644	0.000285259	103.643
rs740616	A	G	-0.013	0.0026	6.526e-07	0.0014	0.0022	0.5289	6.88226e-05	24.9999
rs7483477	G	T	-0.0134	0.0028	1.327e-06	-0.0014	0.0024	0.5584	6.30503e-05	22.9029
rs74919529	T	C	0.0362	0.0062	5.935e-09	-0.0129	0.0054	0.01622	9.38456e-05	34.0903
rs75244742	T	C	-0.0814	0.01	5.518e-16	-0.0025	0.0086	0.7693	0.000182385	66.2592
rs75246752	C	G	0.0545	0.0108	4.232e-07	-0.0079	0.0094	0.3992	7.01029e-05	25.465
rs7565830	G	A	-0.0159	0.0027	2.669e-09	0	0.0023	0.9872	9.54654e-05	34.6788
rs76026733	C	T	-0.0282	0.0054	1.353e-07	0.0015	0.0047	0.7562	7.50756e-05	27.2715
rs7612160	A	C	-0.026	0.0025	3.311e-25	-0.0044	0.0022	0.04732	0.000297686	108.159
rs76254937	T	C	-0.0243	0.0052	2.659e-06	0.0048	0.0046	0.2935	6.01174e-05	21.8375
rs7630771	T	C	0.0257	0.0052	6.77e-07	0.0103	0.0046	0.02429	6.72436e-05	24.4263
rs7642977	T	C	0.0236	0.0026	6.644e-20	0.0008	0.0023	0.7125	0.000226777	82.3901
rs76433917	T	C	-0.037	0.0069	7.218e-08	0.0039	0.006	0.5129	7.91574e-05	28.7543
rs7713927	G	T	-0.013	0.0026	8.159e-07	0.0007	0.0023	0.7738	6.88226e-05	24.9999
rs7716222	A	C	-0.0152	0.0024	2.07e-10	-0.0014	0.0021	0.5161	0.000110417	40.1109
rs7733024	C	A	-0.0272	0.0048	1.276e-08	-0.0013	0.0042	0.7552	8.8397e-05	32.1109
rs7744005	T	G	0.0208	0.0028	2.59e-13	-0.0004	0.0025	0.8643	0.000151903	55.1834
rs7763581	G	T	-0.0144	0.0024	1.336e-09	-0.0011	0.0021	0.5905	9.91015e-05	35.9998
rs77797709	T	G	0.0162	0.0034	2.332e-06	-0.0026	0.003	0.3898	6.24979e-05	22.7023
rs7782110	G	A	0.0164	0.0034	1.223e-06	-0.0022	0.0029	0.4525	6.40505e-05	23.2663
rs7814497	C	T	-0.0214	0.0032	4.141e-11	-0.0007	0.0029	0.8168	0.00012311	44.7224
rs7832357	G	A	-0.0141	0.0025	2.363e-08	-0.0007	0.0022	0.7542	8.75671e-05	31.8094
rs78573099	T	C	-0.0528	0.0093	1.492e-08	0.0062	0.0081	0.4468	8.87328e-05	32.2329
rs78691875	A	C	-0.0536	0.0084	1.581e-10	-0.0064	0.0073	0.3781	0.000112084	40.7163
rs786921	A	G	-0.0182	0.0024	4.446e-14	-0.0015	0.0021	0.493	0.000158297	57.5066
rs7941030	C	T	-0.0195	0.0024	1.322e-15	-0.0002	0.0021	0.9145	0.000181714	66.0153
rs79453306	G	A	-0.0168	0.0027	7.824e-10	0.0013	0.0024	0.5964	0.000106577	38.7158
rs79490353	C	T	0.0359	0.0076	2.153e-06	-0.0021	0.0066	0.7513	6.14265e-05	22.3131
rs7957274	C	T	0.016	0.0033	9.52e-07	-0.0017	0.0027	0.5354	6.4715e-05	23.5077
rs7965883	G	A	0.0168	0.0031	5.299e-08	0.0022	0.0027	0.414	8.08501e-05	29.3692
rs7994151	G	A	-0.0169	0.0033	3.211e-07	0.0022	0.0029	0.446	7.21996e-05	26.2267
rs8008447	G	T	-0.019	0.0029	5.091e-11	0.0005	0.0025	0.834	0.000118163	42.9249
rs80271085	T	C	-0.0293	0.0057	2.13e-07	-0.0018	0.0049	0.7139	7.27402e-05	26.4231
rs8068318	T	C	-0.018	0.0027	2.503e-11	-0.002	0.0024	0.3949	0.000122345	44.4442
rs8068952	C	G	0.0329	0.0029	9.807e-30	-0.0041	0.0025	0.1034	0.000354211	128.704
rs807603	C	T	-0.034	0.0025	3.18e-43	0.0011	0.0022	0.6148	0.000508953	184.959
rs8091180	A	G	0.0192	0.0024	1.412e-15	-0.0015	0.0021	0.4738	0.000176167	63.9996
rs833115	A	C	-0.0121	0.0024	4.263e-07	0.0019	0.0021	0.3518	6.99743e-05	25.4183
rs868351	T	G	0.0244	0.0028	7.128e-18	-0.0046	0.0025	0.06259	0.000209023	75.9384
rs881858	A	G	0.0405	0.0026	9.185e-56	-0.0037	0.0023	0.1005	0.000667566	242.639
rs905938	C	T	0.0269	0.0027	2.561e-23	0.0036	0.0024	0.1281	0.000273199	99.2601
rs915125	T	C	0.0281	0.0027	4.524e-26	0.0067	0.0023	0.003696	0.00029811	108.314
rs921385	T	G	0.0179	0.0026	4.921e-12	0.0028	0.0023	0.2169	0.000130474	47.3977
rs9258384	A	C	-0.0449	0.006	1.095e-13	0.011	0.0053	0.03748	0.00015415	56
rs9316355	G	A	0.017	0.003	1.079e-08	-0.0025	0.0026	0.3377	8.8397e-05	32.1109
rs932489	A	G	-0.0131	0.0024	4.201e-08	0.0024	0.0021	0.2559	8.20172e-05	29.7932
rs9381994	C	T	-0.0174	0.0024	3.59e-13	-0.0018	0.0021	0.3775	0.000144688	52.5622
rs9386589	T	C	0.0245	0.0043	1.409e-08	-0.0014	0.0038	0.708	8.9367e-05	32.4633
rs9456260	T	C	0.0173	0.0034	4.995e-07	-0.0042	0.003	0.1693	7.12728e-05	25.89
rs9465741	A	C	-0.0147	0.0025	5.107e-09	0.0012	0.0021	0.5627	9.51774e-05	34.5742
rs9506560	T	C	-0.0111	0.0024	3.583e-06	-0.0026	0.0021	0.2152	5.88869e-05	21.3905
rs9596268	A	G	-0.0272	0.0048	1.199e-08	0.0106	0.0042	0.01162	8.8397e-05	32.1109
rs968668	C	A	-0.0187	0.004	3.019e-06	0.003	0.0035	0.3952	6.01669e-05	21.8555
rs9790	T	C	0.0189	0.003	2.411e-10	0.0012	0.0026	0.6445	0.000109258	39.6898
rs9856997	A	G	-0.0195	0.0027	4.985e-13	-0.004	0.0024	0.09221	0.000143582	52.1602
rs9901671	C	T	0.0113	0.0024	3.628e-06	-0.0061	0.0021	0.003993	6.10279e-05	22.1683
rs9905543	C	T	0.0398	0.0028	2.949e-46	0.0047	0.0025	0.05376	0.000555942	202.045
rs9911851	A	G	-0.0174	0.0037	2.562e-06	0	0.0032	0.9908	6.08821e-05	22.1153
