# Supplementary material for: Mitochondrial DNA copy number as a genetic determinant of renal function: insights from bidirectional Mendelian randomization
Source: Ren Fail. 2025 Aug 10;47(1):2542522. doi: 10.1080/0886022X.2025.2542522 (PMC12340955; doi:10.1080/0886022X.2025.2542522)
Supplement: Table S9 MVMR results analysis for association of mtDNA_CN and eGFR.xlsx [file IRNF_A_2542522_SM9398.xlsx]

## Sheet: Sheet1
MVMR results analysis for association of mtDNA-CN and eGFR
GWAS ID	Adjusted factors	Exposure	Outcome	Method	SNPs	B	SE	Pval	Lo_ci	Up_ci	OR	OR_lci95	OR_uci95
ebi-a-GCST004629	Neutrophil count	mtDNA-CN	eGFR	Inverse variance weighted	33	0.00542144	0.00283471	0.0558091	-0.000134581	0.0109775	1.00544	0.999865	1.01104
ebi-a-GCST004627	Lymphocyte count	mtDNA-CN	eGFR	Inverse variance weighted	36	0.00594344	0.00302236	0.0492425	1.96033e-05	0.0118673	1.00596	1.00002	1.01194
ebi-a-GCST004625	Monocyte count	mtDNA-CN	eGFR	Inverse variance weighted	32	0.00571201	0.00278329	0.0401449	0.000256772	0.0111673	1.00573	1.00026	1.01123
ebi-a-GCST004603	Platelet Count	mtDNA-CN	eGFR	Inverse variance weighted	27	0.00799774	0.0029484	0.00667645	0.00221887	0.0137766	1.00803	1.00222	1.01387
met-d-Total_C	Total Cholesterol	mtDNA-CN	eGFR	Inverse variance weighted	37	0.00793447	0.00259519	0.00223283	0.0028479	0.013021	1.00797	1.00285	1.01311
met-c-934	Triglyceride	mtDNA-CN	eGFR	Inverse variance weighted	40	0.00569402	0.00278653	0.0410116	0.000232431	0.0111556	1.00571	1.00023	1.01122
met-c-842	Apolipoprotein A1	mtDNA-CN	eGFR	Inverse variance weighted	41	0.00562394	0.00283428	0.047227	6.87562e-05	0.0111791	1.00564	1.00007	1.01124
met-d-ApoB	Apolipoprotein B	mtDNA-CN	eGFR	Inverse variance weighted	37	0.00780522	0.0025855	0.00253745	0.00273763	0.0128728	1.00784	1.00274	1.01296
prot-a-131	Apolipoprotein E (isoform E3)	mtDNA-CN	eGFR	Inverse variance weighted	41	0.00616913	0.00269943	0.0222924	0.000878256	0.01146	1.00619	1.00088	1.01153
prot-a-132	Apolipoprotein E (isoform E2)	mtDNA-CN	eGFR	Inverse variance weighted	41	0.00675722	0.00266353	0.0111825	0.00153671	0.0119777	1.00678	1.00154	1.01205
MVMR,multivariable mendelian randomization; mtDNA-CN, mitochondrial DNA copy number; eGFR,estimated glomerular filtration rate
