# Supplementary material for: Mitochondrial DNA copy number as a genetic determinant of renal function: insights from bidirectional Mendelian randomization
Source: Ren Fail. 2025 Aug 10;47(1):2542522. doi: 10.1080/0886022X.2025.2542522 (PMC12340955; doi:10.1080/0886022X.2025.2542522)
Supplement: Table S1 Instrumental variables used in forward MR analysis.xlsx [file IRNF_A_2542522_SM9396.xlsx]

## Sheet: ARF
SNP	Effect_allele	Other_allele	Exposure (mtDNA-CN)			Outcome (ARF)			R2	F-statistic
			Beta	SE	pval	Beta	SE	pval
rs10013187	A	C	-0.0119	0.0021	1.238e-08	0.00154893	0.0167849	0.926475	8.11399e-05	32.1109
rs1065853	T	G	0.0384	0.0038	1.689e-23	0.075905	0.036956	0.0399825	0.000257987	102.116
rs10835540	A	T	0.0182	0.0022	6.348e-16	0.0265209	0.0176463	0.132862	0.000172917	68.4377
rs11064074	T	C	0.0187	0.0021	1.572e-18	-0.0142889	0.0170154	0.401041	0.000200342	79.2944
rs11082396	C	T	0.0262	0.0031	5.54e-17	-0.0108496	0.0251925	0.66671	0.000180474	71.4294
rs11085147	T	C	0.0754	0.0036	1.99e-95	-0.0192237	0.030218	0.524669	0.00110731	438.668
rs1127787	A	G	-0.0163	0.0028	6.08e-09	-0.0360563	0.0238084	0.129916	8.5632e-05	33.8889
rs114694170	C	T	0.0331	0.0045	2.417e-13	-0.0913461	0.0364183	0.0121331	0.000136705	54.1039
rs11553699	G	A	0.0448	0.0032	2.936e-44	0.0226244	0.0272553	0.406486	0.000495057	195.999
rs11867543	T	C	0.0167	0.003	3.869e-08	0.00943654	0.024237	0.697021	7.83016e-05	30.9876
rs12052715	G	C	-0.0132	0.0023	1.405e-08	-0.0297657	0.0191253	0.119623	8.32281e-05	32.9375
rs12148	G	T	-0.0143	0.0021	2.542e-11	-0.0214154	0.0173873	0.218074	0.000117165	46.3694
rs12247015	G	A	0.034	0.0021	8.143e-58	0.0118258	0.017926	0.509446	0.000661981	262.13
rs12426673	T	G	-0.014	0.0021	3.318e-11	-0.00660931	0.0173856	0.703827	0.000112301	44.4442
rs13084580	T	C	0.0241	0.0033	2.428e-13	0.022608	0.0420088	0.590458	0.00013476	53.334
rs13088724	A	G	0.0178	0.0025	2.707e-12	-0.000358327	0.0179651	0.984087	0.000128091	50.6941
rs1354034	C	T	-0.0269	0.0021	3.011e-36	0.0179191	0.0184606	0.331716	0.000414477	164.083
rs156355	C	T	0.0209	0.0022	2.858e-22	0.00629186	0.0171141	0.71314	0.000228014	90.2495
rs1569419	C	T	0.019	0.0025	1.913e-14	-0.00712233	0.0183645	0.698141	0.000145941	57.7597
rs1598010	A	G	0.0167	0.003	1.6e-08	-0.0171584	0.0260688	0.510412	7.83016e-05	30.9876
rs1760940	C	A	0.0265	0.0024	5.289e-28	0.00247396	0.0203809	0.903385	0.000307999	121.918
rs17850455	G	C	0.091	0.0104	1.813e-18	-0.0421664	0.0693313	0.543064	0.00019344	76.5621
rs192890685	T	C	0.0248	0.0044	1.236e-08	-0.0317602	0.03727	0.394122	8.02745e-05	31.7684
rs2015599	A	G	0.0125	0.0021	2.206e-09	-0.0150928	0.0168574	0.370614	8.95276e-05	35.4307
rs2038479	A	C	0.0158	0.0026	2.204e-09	-0.00786197	0.0203584	0.699365	9.33128e-05	36.9288
rs2177616	A	T	-0.0123	0.0021	6.486e-09	-0.00174711	0.0170964	0.918605	8.66858e-05	34.3059
rs2245946	A	G	0.0315	0.0022	2.909e-45	0.00209539	0.0183879	0.909273	0.000517804	205.009
rs2255988	C	G	0.0197	0.0024	3.043e-16	-0.0243943	0.0192674	0.205482	0.000170236	67.3764
rs2274319	C	T	-0.0133	0.0022	1.289e-09	0.0170267	0.0170193	0.317098	9.2349e-05	36.5473
rs2290507	A	G	0.0224	0.003	1.479e-13	0.0424538	0.0240133	0.0770726	0.000140866	55.7508
rs2304693	A	G	0.0178	0.0027	8.351e-11	-0.00640907	0.0226069	0.776792	0.000109819	43.4621
rs2322718	G	T	0.0131	0.0021	4.469e-10	0.0141678	0.0168916	0.401612	9.83276e-05	38.9136
rs289713	A	T	-0.0148	0.0027	2.992e-08	-0.00811572	0.0211449	0.701116	7.59237e-05	30.0465
rs2977608	C	A	0.0232	0.0025	3.092e-21	0.00173487	0.0182456	0.924248	0.000217578	86.118
rs342293	G	C	0.0281	0.0021	5.432e-41	0.00237133	0.0167724	0.887568	0.000452264	179.049
rs3766744	A	G	-0.018	0.0021	7.315e-18	-0.0326963	0.017182	0.0570479	0.000185627	73.469
rs385893	C	T	0.0154	0.0021	2.252e-13	0.00481519	0.0169286	0.776074	0.000135881	53.7775
rs3961455	A	G	0.0143	0.0024	1.803e-09	-0.0343651	0.020949	0.100919	8.97067e-05	35.5016
rs4284061	A	T	-0.0187	0.0022	7.806e-18	-0.0449722	0.0170456	0.00833105	0.000182546	72.2496
rs445	T	C	0.0212	0.0035	2.061e-09	-0.0105992	0.0362209	0.769807	9.27064e-05	36.6888
rs4814776	A	C	-0.0294	0.0022	7.91e-40	0.00188091	0.0185833	0.919379	0.000451095	178.586
rs4841132	G	A	-0.0214	0.0036	3.03e-09	-0.00625833	0.023985	0.794149	8.9289e-05	35.3362
rs4895441	G	A	0.0179	0.0024	2.94e-14	-0.0077922	0.0177078	0.659906	0.000140552	55.6265
rs5012419	G	A	0.0246	0.0022	7.342e-30	0.000287886	0.0177318	0.987046	0.000315865	125.032
rs55646950	T	C	-0.025	0.0026	1.034e-22	0.0340448	0.0218209	0.118715	0.000233586	92.4552
rs56069439	A	C	-0.0279	0.0023	3.961e-34	0.00121064	0.0181523	0.946826	0.000371711	147.147
rs6105851	A	G	0.0218	0.0021	1.931e-25	-0.00779802	0.0168221	0.642965	0.000272252	107.764
rs62641680	A	G	-0.0901	0.0062	3.182e-47	-0.067235	0.0533851	0.207873	0.000533395	211.185
rs6511720	T	G	0.0188	0.0032	5.665e-09	-0.0155306	0.0278744	0.577415	8.72152e-05	34.5155
rs6659169	G	A	-0.0158	0.0026	9.606e-10	0.00578673	0.0221423	0.793827	9.33128e-05	36.9288
rs6959832	A	G	-0.021	0.0021	6.504e-24	0.0165705	0.016962	0.328609	0.000252641	99.9995
rs72660908	G	C	0.0453	0.0021	3.47e-100	0.00653392	0.0177144	0.712241	0.00117452	465.324
rs72698722	T	C	-0.0189	0.0027	1.304e-12	-0.0372461	0.0186765	0.0461222	0.00012381	48.9998
rs74750282	C	T	0.0384	0.0037	7.351e-25	-0.0310761	0.030184	0.303219	0.000272117	107.71
rs74874677	G	A	-0.082	0.007	1.965e-31	-0.0541258	0.0541316	0.317363	0.000346653	137.224
rs75080135	C	A	0.0211	0.0027	1.118e-14	0.000276069	0.0186753	0.988206	0.000154307	61.071
rs7705526	A	C	0.018	0.0023	1.239e-15	-0.00098716	0.0179694	0.95619	0.000154752	61.2473
rs78909033	A	G	-0.0206	0.0031	2.316e-11	0.0342817	0.0250063	0.170399	0.000111578	44.1579
rs7896518	G	A	-0.0454	0.0021	1.74e-100	-0.0121362	0.0172956	0.482869	0.00117971	467.381
rs8176645	A	T	-0.0141	0.0026	4.622e-08	0.0122535	0.0168469	0.467014	7.43145e-05	29.4096
rs892090	G	T	-0.0172	0.0028	8.118e-10	-0.00784732	0.0257043	0.760144	9.53484e-05	37.7345
rs926326	G	A	0.0149	0.0025	2.343e-09	-0.0120387	0.0184151	0.513277	8.97569e-05	35.5214
rs9425601	A	G	0.0125	0.0022	2.297e-08	-0.00402768	0.0186389	0.828918	8.15743e-05	32.2829
rs9941212	A	G	0.012	0.0022	4.512e-08	-0.0332237	0.0175801	0.0587787	7.51794e-05	29.7519

## Sheet: CKD
SNP	Effect_allele	Other_allele	Exposure (mtDNA-CN)			Outcome (CKD)			R2	F-statistic
			Beta	SE	pval	Beta	SE	pval
rs10013187	A	C	-0.0119	0.0021	1.238e-08	-0.00230234	0.0137282	0.866812	8.11399e-05	32.1109
rs1065853	T	G	0.0384	0.0038	1.689e-23	0.0750148	0.0297433	0.0116665	0.000257987	102.116
rs10835540	A	T	0.0182	0.0022	6.348e-16	0.00545157	0.0144405	0.705788	0.000172917	68.4377
rs11064074	T	C	0.0187	0.0021	1.572e-18	-0.0113485	0.0139032	0.414358	0.000200342	79.2944
rs11082396	C	T	0.0262	0.0031	5.54e-17	-0.0244081	0.0204335	0.232278	0.000180474	71.4294
rs11085147	T	C	0.0754	0.0036	1.99e-95	0.0374187	0.0245337	0.127209	0.00110731	438.668
rs1127787	A	G	-0.0163	0.0028	6.08e-09	-0.0182221	0.0195181	0.350512	8.5632e-05	33.8889
rs114694170	C	T	0.0331	0.0045	2.417e-13	0.012284	0.0296709	0.678867	0.000136705	54.1039
rs11553699	G	A	0.0448	0.0032	2.936e-44	-0.00831498	0.0223136	0.709416	0.000495057	195.999
rs11867543	T	C	0.0167	0.003	3.869e-08	0.0168037	0.019755	0.394989	7.83016e-05	30.9876
rs12052715	G	C	-0.0132	0.0023	1.405e-08	-0.0210609	0.0156043	0.177116	8.32281e-05	32.9375
rs12148	G	T	-0.0143	0.0021	2.542e-11	-0.000584763	0.0141886	0.967126	0.000117165	46.3694
rs12247015	G	A	0.034	0.0021	8.143e-58	0.00306128	0.0146396	0.834363	0.000661981	262.13
rs12426673	T	G	-0.014	0.0021	3.318e-11	-0.00702845	0.0141958	0.620523	0.000112301	44.4442
rs13084580	T	C	0.0241	0.0033	2.428e-13	0.049002	0.0340642	0.150287	0.00013476	53.334
rs13088724	A	G	0.0178	0.0025	2.707e-12	-0.016515	0.0146977	0.261164	0.000128091	50.6941
rs1354034	C	T	-0.0269	0.0021	3.011e-36	0.0206981	0.0150739	0.169718	0.000414477	164.083
rs156355	C	T	0.0209	0.0022	2.858e-22	-0.00675854	0.0140133	0.629598	0.000228014	90.2495
rs1569419	C	T	0.019	0.0025	1.913e-14	-0.0214994	0.0150597	0.153403	0.000145941	57.7597
rs1598010	A	G	0.0167	0.003	1.6e-08	-0.0111867	0.0214057	0.601251	7.83016e-05	30.9876
rs1760940	C	A	0.0265	0.0024	5.289e-28	-0.0293714	0.0166079	0.0769733	0.000307999	121.918
rs17850455	G	C	0.091	0.0104	1.813e-18	-0.0663167	0.0565206	0.240668	0.00019344	76.5621
rs192890685	T	C	0.0248	0.0044	1.236e-08	-0.0680245	0.0301142	0.0238908	8.02745e-05	31.7684
rs2015599	A	G	0.0125	0.0021	2.206e-09	-0.0172918	0.0137735	0.209317	8.95276e-05	35.4307
rs2038479	A	C	0.0158	0.0026	2.204e-09	0.00523343	0.0166065	0.752653	9.33128e-05	36.9288
rs2177616	A	T	-0.0123	0.0021	6.486e-09	0.0130189	0.0139722	0.351456	8.66858e-05	34.3059
rs2245946	A	G	0.0315	0.0022	2.909e-45	-0.000615432	0.0150506	0.967383	0.000517804	205.009
rs2255988	C	G	0.0197	0.0024	3.043e-16	-0.0174734	0.015744	0.267066	0.000170236	67.3764
rs2274319	C	T	-0.0133	0.0022	1.289e-09	-0.00121557	0.0139055	0.93034	9.2349e-05	36.5473
rs2290507	A	G	0.0224	0.003	1.479e-13	-0.00884457	0.0196236	0.652199	0.000140866	55.7508
rs2304693	A	G	0.0178	0.0027	8.351e-11	-0.00216911	0.0184462	0.906392	0.000109819	43.4621
rs2322718	G	T	0.0131	0.0021	4.469e-10	0.00537209	0.0138073	0.69722	9.83276e-05	38.9136
rs289713	A	T	-0.0148	0.0027	2.992e-08	0.0153761	0.0172667	0.373194	7.59237e-05	30.0465
rs2977608	C	A	0.0232	0.0025	3.092e-21	-0.00160651	0.0149448	0.914395	0.000217578	86.118
rs342293	G	C	0.0281	0.0021	5.432e-41	-0.00918767	0.0137166	0.502971	0.000452264	179.049
rs3766744	A	G	-0.018	0.0021	7.315e-18	0.00537955	0.0140538	0.701882	0.000185627	73.469
rs385893	C	T	0.0154	0.0021	2.252e-13	0.00878691	0.0138366	0.525397	0.000135881	53.7775
rs3961455	A	G	0.0143	0.0024	1.803e-09	-0.00516365	0.0171172	0.762908	8.97067e-05	35.5016
rs4284061	A	T	-0.0187	0.0022	7.806e-18	-0.00660565	0.0139299	0.635353	0.000182546	72.2496
rs445	T	C	0.0212	0.0035	2.061e-09	-0.00359972	0.0293888	0.902514	9.27064e-05	36.6888
rs4814776	A	C	-0.0294	0.0022	7.91e-40	-0.00670036	0.0151552	0.658405	0.000451095	178.586
rs4841132	G	A	-0.0214	0.0036	3.03e-09	-0.000244691	0.0197376	0.990109	8.9289e-05	35.3362
rs4895441	G	A	0.0179	0.0024	2.94e-14	0.00956237	0.0145122	0.509947	0.000140552	55.6265
rs5012419	G	A	0.0246	0.0022	7.342e-30	-0.00326203	0.0144991	0.821993	0.000315865	125.032
rs55646950	T	C	-0.025	0.0026	1.034e-22	0.0171618	0.017782	0.334484	0.000233586	92.4552
rs56069439	A	C	-0.0279	0.0023	3.961e-34	0.00244118	0.0148469	0.869398	0.000371711	147.147
rs6105851	A	G	0.0218	0.0021	1.931e-25	-0.00455785	0.0137525	0.740328	0.000272252	107.764
rs62641680	A	G	-0.0901	0.0062	3.182e-47	-0.0322566	0.0432188	0.455452	0.000533395	211.185
rs6511720	T	G	0.0188	0.0032	5.665e-09	-0.0247908	0.0229162	0.27934	8.72152e-05	34.5155
rs6659169	G	A	-0.0158	0.0026	9.606e-10	0.0131378	0.0180269	0.466133	9.33128e-05	36.9288
rs6959832	A	G	-0.021	0.0021	6.504e-24	0.00421902	0.0138584	0.760794	0.000252641	99.9995
rs72660908	G	C	0.0453	0.0021	3.47e-100	-0.00139726	0.0145039	0.923253	0.00117452	465.324
rs72698722	T	C	-0.0189	0.0027	1.304e-12	-0.0161523	0.015286	0.29066	0.00012381	48.9998
rs74750282	C	T	0.0384	0.0037	7.351e-25	-0.00192866	0.0246903	0.937738	0.000272117	107.71
rs74874677	G	A	-0.082	0.007	1.965e-31	0.112807	0.0442517	0.0107967	0.000346653	137.224
rs75080135	C	A	0.0211	0.0027	1.118e-14	-0.00754444	0.0153144	0.62227	0.000154307	61.071
rs7705526	A	C	0.018	0.0023	1.239e-15	-0.0260932	0.0146762	0.0754154	0.000154752	61.2473
rs78909033	A	G	-0.0206	0.0031	2.316e-11	0.0178976	0.0203825	0.379898	0.000111578	44.1579
rs7896518	G	A	-0.0454	0.0021	1.74e-100	0.000794936	0.0141064	0.955061	0.00117971	467.381
rs8176645	A	T	-0.0141	0.0026	4.622e-08	-0.011355	0.0137867	0.410153	7.43145e-05	29.4096
rs892090	G	T	-0.0172	0.0028	8.118e-10	0.00445795	0.0208793	0.830929	9.53484e-05	37.7345
rs926326	G	A	0.0149	0.0025	2.343e-09	-0.0108644	0.0150896	0.47153	8.97569e-05	35.5214
rs9425601	A	G	0.0125	0.0022	2.297e-08	0.0024892	0.0152663	0.870478	8.15743e-05	32.2829
rs9941212	A	G	0.012	0.0022	4.512e-08	-0.00693667	0.0143927	0.629837	7.51794e-05	29.7519

## Sheet: CKDi25
SNP	Effect_allele	Other_allele	Exposure (mtDNA-CN)			Outcome (CKDi25)			R2	F-statistic
			Beta	SE	pval	Beta	SE	pval
rs1569419	C	T	0.019	0.00594694	0.0154	0.3738	0.0025	1.913e-14	0.000145941	57.7597
rs2038479	A	C	0.0158	-0.0106392	0.0187	0.1901	0.0026	2.204e-09	9.33128e-05	36.9288
rs2274319	C	T	-0.0133	-0.00427837	0.0133	0.4607	0.0022	1.289e-09	9.2349e-05	36.5473
rs2977608	C	A	0.0232	-0.00556657	0.0208	0.5372	0.0025	3.092e-21	0.000217578	86.118
rs3766744	A	G	-0.018	0.00987563	0.0158	0.1512	0.0021	7.315e-18	0.000185627	73.469
rs62641680	A	G	-0.0901	0.00633766	0.054	0.7866	0.0062	3.182e-47	0.000533395	211.185
rs6659169	G	A	-0.0158	0.0170055	0.019	0.04017	0.0026	9.606e-10	9.33128e-05	36.9288
rs72660908	G	C	0.0453	-0.00242526	0.0171	0.7443	0.0021	3.47e-100	0.00117452	465.324
rs74874677	G	A	-0.082	-0.0191163	0.0445	0.3236	0.007	1.965e-31	0.000346653	137.224
rs9425601	A	G	0.0125	0.00560945	0.0136	0.3444	0.0022	2.297e-08	8.15743e-05	32.2829

## Sheet: Rapid3
SNP	Effect_allele	Other_allele	Exposure (mtDNA-CN)			Outcome (Rapid3)			R2	F-statistic
			Beta	SE	pval	Beta	SE	pval
rs1569419	C	T	0.019	0.0025	1.913e-14	0.00165346	0.011	0.7289	0.000145941	57.7597
rs2038479	A	C	0.0158	0.0026	2.204e-09	-0.0134074	0.012	0.01002	9.33128e-05	36.9288
rs2274319	C	T	-0.0133	0.0022	1.289e-09	-0.00548081	0.0095	0.1866	9.2349e-05	36.5473
rs2977608	C	A	0.0232	0.0025	3.092e-21	0.00169706	0.013	0.7675	0.000217578	86.118
rs3766744	A	G	-0.018	0.0021	7.315e-18	-0.000130308	0.0099	0.9723	0.000185627	73.469
rs62641680	A	G	-0.0901	0.0062	3.182e-47	-0.012736	0.0358	0.4118	0.000533395	211.185
rs6659169	G	A	-0.0158	0.0026	9.606e-10	-0.00298634	0.0123	0.5724	9.33128e-05	36.9288
rs72660908	G	C	0.0453	0.0021	3.47e-100	-0.00397724	0.011	0.4038	0.00117452	465.324
rs74874677	G	A	-0.082	0.007	1.965e-31	-0.0333031	0.033	0.02001	0.000346653	137.224
rs9425601	A	G	0.0125	0.0022	2.297e-08	0.00233888	0.0097	0.5797	8.15743e-05	32.2829

## Sheet: RD
SNP	Effect_allele	Other_allele	Exposure (mtDNA-CN)			Outcome (RD)			R2	F-statistic
			Beta	SE	pval	Beta	SE	pval
rs10013187	A	C	-0.0119	0.0021	1.238e-08	0.0975	0.0638	0.126	8.11399e-05	32.1109
rs10835540	A	T	0.0182	0.0022	6.348e-16	-0.00225	0.0684	0.974	0.000172917	68.4377
rs11064074	T	C	0.0187	0.0021	1.572e-18	-0.00944	0.0647	0.884	0.000200342	79.2944
rs11082396	C	T	0.0262	0.0031	5.54e-17	-0.108	0.0952	0.258	0.000180474	71.4294
rs11085147	T	C	0.0754	0.0036	1.99e-95	-0.0379	0.109	0.728	0.00110731	438.668
rs1127787	A	G	-0.0163	0.0028	6.08e-09	-0.0522	0.0847	0.538	8.5632e-05	33.8889
rs114694170	C	T	0.0331	0.0045	2.417e-13	-0.0844	0.136	0.536	0.000136705	54.1039
rs11553699	G	A	0.0448	0.0032	2.936e-44	-0.055	0.0967	0.57	0.000495057	195.999
rs11867543	T	C	0.0167	0.003	3.869e-08	-0.0358	0.0925	0.699	7.83016e-05	30.9876
rs12052715	G	C	-0.0132	0.0023	1.405e-08	0.0727	0.0714	0.309	8.32281e-05	32.9375
rs12148	G	T	-0.0143	0.0021	2.542e-11	0.000903	0.0652	0.989	0.000117165	46.3694
rs12247015	G	A	0.034	0.0021	8.143e-58	-0.0271	0.0646	0.675	0.000661981	262.13
rs12426673	T	G	-0.014	0.0021	3.318e-11	-0.0508	0.0645	0.431	0.000112301	44.4442
rs13084580	T	C	0.0241	0.0033	2.428e-13	-0.0732	0.101	0.467	0.00013476	53.334
rs13088724	A	G	0.0178	0.0025	2.707e-12	-0.00959	0.0772	0.901	0.000128091	50.6941
rs1354034	C	T	-0.0269	0.0021	3.011e-36	0.121	0.0648	0.0628	0.000414477	164.083
rs156355	C	T	0.0209	0.0022	2.858e-22	-0.124	0.0655	0.0585	0.000228014	90.2495
rs1569419	C	T	0.019	0.0025	1.913e-14	0.00781	0.076	0.918	0.000145941	57.7597
rs1598010	A	G	0.0167	0.003	1.6e-08	-0.0956	0.0908	0.292	7.83016e-05	30.9876
rs1760940	C	A	0.0265	0.0024	5.289e-28	0.0641	0.0737	0.384	0.000307999	121.918
rs17850455	G	C	0.091	0.0104	1.813e-18	0.0925	0.315	0.769	0.00019344	76.5621
rs182346769	A	G	0.0205	0.0027	3.949e-14	-0.0236	0.0823	0.774	0.000145657	57.6472
rs2015599	A	G	0.0125	0.0021	2.206e-09	0.000392	0.0638	0.995	8.95276e-05	35.4307
rs2038479	A	C	0.0158	0.0026	2.204e-09	-0.067	0.0803	0.404	9.33128e-05	36.9288
rs2177616	A	T	-0.0123	0.0021	6.486e-09	-0.0847	0.0643	0.188	8.66858e-05	34.3059
rs2245946	A	G	0.0315	0.0022	2.909e-45	-0.0582	0.0682	0.393	0.000517804	205.009
rs2255988	C	G	0.0197	0.0024	3.043e-16	0.0677	0.073	0.354	0.000170236	67.3764
rs2274319	C	T	-0.0133	0.0022	1.289e-09	-0.0322	0.0669	0.63	9.2349e-05	36.5473
rs2290507	A	G	0.0224	0.003	1.479e-13	0.24	0.0926	0.00951	0.000140866	55.7508
rs2304693	A	G	0.0178	0.0027	8.351e-11	0.00233	0.083	0.978	0.000109819	43.4621
rs2322718	G	T	0.0131	0.0021	4.469e-10	0.00232	0.0638	0.971	9.83276e-05	38.9136
rs28665408	C	A	0.0155	0.0021	1.793e-13	-0.0612	0.0643	0.341	0.000137651	54.4782
rs289713	A	T	-0.0148	0.0027	2.992e-08	-0.0408	0.0818	0.618	7.59237e-05	30.0465
rs2977608	C	A	0.0232	0.0025	3.092e-21	-0.0254	0.0752	0.735	0.000217578	86.118
rs342293	G	C	0.0281	0.0021	5.432e-41	-0.145	0.0638	0.0226	0.000452264	179.049
rs3766744	A	G	-0.018	0.0021	7.315e-18	-0.0493	0.0639	0.44	0.000185627	73.469
rs385893	C	T	0.0154	0.0021	2.252e-13	0.0229	0.0638	0.72	0.000135881	53.7775
rs3961455	A	G	0.0143	0.0024	1.803e-09	-0.0942	0.0725	0.194	8.97067e-05	35.5016
rs445	T	C	0.0212	0.0035	2.061e-09	0.34	0.11	0.00196	9.27064e-05	36.6888
rs4814776	A	C	-0.0294	0.0022	7.91e-40	-0.114	0.0679	0.0919	0.000451095	178.586
rs4841132	G	A	-0.0214	0.0036	3.03e-09	0.133	0.111	0.229	8.9289e-05	35.3362
rs4895441	G	A	0.0179	0.0024	2.94e-14	-0.0869	0.0713	0.223	0.000140552	55.6265
rs5012419	G	A	0.0246	0.0022	7.342e-30	-0.0531	0.0663	0.423	0.000315865	125.032
rs55646950	T	C	-0.025	0.0026	1.034e-22	0.0182	0.078	0.816	0.000233586	92.4552
rs56069439	A	C	-0.0279	0.0023	3.961e-34	-0.0745	0.0697	0.285	0.000371711	147.147
rs57066921	G	T	-0.106	0.0078	1.41e-41	-0.254	0.242	0.295	0.000466481	184.68
rs6105851	A	G	0.0218	0.0021	1.931e-25	-0.0654	0.0637	0.305	0.000272252	107.764
rs62641680	A	G	-0.0901	0.0062	3.182e-47	6.84e-05	0.189	1	0.000533395	211.185
rs6511720	T	G	0.0188	0.0032	5.665e-09	-0.193	0.0986	0.0497	8.72152e-05	34.5155
rs6659169	G	A	-0.0158	0.0026	9.606e-10	0.11	0.079	0.162	9.33128e-05	36.9288
rs6959832	A	G	-0.021	0.0021	6.504e-24	-0.00945	0.0637	0.882	0.000252641	99.9995
rs72660908	G	C	0.0453	0.0021	3.47e-100	0.011	0.0646	0.865	0.00117452	465.324
rs72698722	T	C	-0.0189	0.0027	1.304e-12	0.039	0.0813	0.632	0.00012381	48.9998
rs74750282	C	T	0.0384	0.0037	7.351e-25	-0.0628	0.113	0.579	0.000272117	107.71
rs74874677	G	A	-0.082	0.007	1.965e-31	0.374	0.213	0.0784	0.000346653	137.224
rs75080135	C	A	0.0211	0.0027	1.118e-14	-0.00088	0.0834	0.992	0.000154307	61.071
rs7705526	A	C	0.018	0.0023	1.239e-15	-0.0119	0.0688	0.863	0.000154752	61.2473
rs78909033	A	G	-0.0206	0.0031	2.316e-11	0.0689	0.093	0.459	0.000111578	44.1579
rs7896518	G	A	-0.0454	0.0021	1.74e-100	0.0612	0.065	0.346	0.00117971	467.381
rs8176645	A	T	-0.0141	0.0026	4.622e-08	-0.0808	0.0792	0.307	7.43145e-05	29.4096
rs892090	G	T	-0.0172	0.0028	8.118e-10	-0.0909	0.0855	0.288	9.53484e-05	37.7345
rs926326	G	A	0.0149	0.0025	2.343e-09	0.032	0.0758	0.673	8.97569e-05	35.5214
rs9425601	A	G	0.0125	0.0022	2.297e-08	0.0515	0.068	0.448	8.15743e-05	32.2829
rs9941212	A	G	0.012	0.0022	4.512e-08	0.0247	0.0671	0.713	7.51794e-05	29.7519

## Sheet: eGFR
SNP	Effect_allele	Other_allele	Exposure (mtDNA-CN)			Outcome (eGFR)			R2	F-statistic
			Beta	SE	pval	Beta	SE	pval
rs10835540	A	T	0.0182	0.0022	6.348e-16	0.0004	0.0003	0.1515	0.000172917	68.4377
rs11064074	T	C	0.0187	0.0021	1.572e-18	0.0005	0.0003	0.07433	0.000200342	79.2944
rs11082396	C	T	0.0262	0.0031	5.54e-17	0	0.0004	0.9467	0.000180474	71.4294
rs1127787	A	G	-0.0163	0.0028	6.08e-09	-0.0009	0.0004	0.009658	8.5632e-05	33.8889
rs114694170	C	T	0.0331	0.0045	2.417e-13	-0.0004	0.0006	0.4814	0.000136705	54.1039
rs11553699	G	A	0.0448	0.0032	2.936e-44	-0.0001	0.0004	0.7825	0.000495057	195.999
rs12052715	G	C	-0.0132	0.0023	1.405e-08	0.0003	0.0003	0.3291	8.32281e-05	32.9375
rs12148	G	T	-0.0143	0.0021	2.542e-11	0.0003	0.0003	0.2534	0.000117165	46.3694
rs12247015	G	A	0.034	0.0021	8.143e-58	0.0001	0.0003	0.8043	0.000661981	262.13
rs12426673	T	G	-0.014	0.0021	3.318e-11	0.0003	0.0003	0.2083	0.000112301	44.4442
rs13084580	T	C	0.0241	0.0033	2.428e-13	-0.0001	0.0004	0.807	0.00013476	53.334
rs13088724	A	G	0.0178	0.0025	2.707e-12	0.0005	0.0003	0.1235	0.000128091	50.6941
rs1354034	C	T	-0.0269	0.0021	3.011e-36	0.0001	0.0003	0.8417	0.000414477	164.083
rs156355	C	T	0.0209	0.0022	2.858e-22	0.0004	0.0003	0.1387	0.000228014	90.2495
rs1569419	C	T	0.019	0.0025	1.913e-14	-0.0002	0.0003	0.583	0.000145941	57.7597
rs1598010	A	G	0.0167	0.003	1.6e-08	-0.0006	0.0004	0.1081	7.83016e-05	30.9876
rs192890685	T	C	0.0248	0.0044	1.236e-08	-0.0004	0.0006	0.5477	8.02745e-05	31.7684
rs2015599	A	G	0.0125	0.0021	2.206e-09	0.0004	0.0003	0.1086	8.95276e-05	35.4307
rs2038479	A	C	0.0158	0.0026	2.204e-09	-0.0004	0.0003	0.279	9.33128e-05	36.9288
rs2177616	A	T	-0.0123	0.0021	6.486e-09	0.0003	0.0003	0.2891	8.66858e-05	34.3059
rs2245946	A	G	0.0315	0.0022	2.909e-45	0.0006	0.0003	0.05598	0.000517804	205.009
rs2255988	C	G	0.0197	0.0024	3.043e-16	0.0001	0.0003	0.8458	0.000170236	67.3764
rs2290507	A	G	0.0224	0.003	1.479e-13	0.001	0.0004	0.009208	0.000140866	55.7508
rs2304693	A	G	0.0178	0.0027	8.351e-11	0.0003	0.0004	0.4042	0.000109819	43.4621
rs2322718	G	T	0.0131	0.0021	4.469e-10	-0.0002	0.0003	0.4092	9.83276e-05	38.9136
rs28665408	C	A	0.0155	0.0021	1.793e-13	0.0002	0.0003	0.4207	0.000137651	54.4782
rs289713	A	T	-0.0148	0.0027	2.992e-08	-0.0004	0.0004	0.296	7.59237e-05	30.0465
rs2977608	C	A	0.0232	0.0025	3.092e-21	0.0001	0.0003	0.6799	0.000217578	86.118
rs342293	G	C	0.0281	0.0021	5.432e-41	0.0008	0.0003	0.00308	0.000452264	179.049
rs3766744	A	G	-0.018	0.0021	7.315e-18	0.0003	0.0003	0.3079	0.000185627	73.469
rs385893	C	T	0.0154	0.0021	2.252e-13	0.0002	0.0003	0.4732	0.000135881	53.7775
rs4284061	A	T	-0.0187	0.0022	7.806e-18	-0.0001	0.0003	0.634	0.000182546	72.2496
rs445	T	C	0.0212	0.0035	2.061e-09	-0.0003	0.0005	0.4706	9.27064e-05	36.6888
rs4814776	A	C	-0.0294	0.0022	7.91e-40	-0.0006	0.0003	0.02662	0.000451095	178.586
rs5012419	G	A	0.0246	0.0022	7.342e-30	0.0001	0.0003	0.6916	0.000315865	125.032
rs55646950	T	C	-0.025	0.0026	1.034e-22	-0.0006	0.0003	0.07104	0.000233586	92.4552
rs56069439	A	C	-0.0279	0.0023	3.961e-34	0.0004	0.0003	0.2052	0.000371711	147.147
rs57066921	G	T	-0.106	0.0078	1.41e-41	-0.0027	0.001	0.01091	0.000466481	184.68
rs6105851	A	G	0.0218	0.0021	1.931e-25	-0.0002	0.0003	0.4038	0.000272252	107.764
rs62641680	A	G	-0.0901	0.0062	3.182e-47	-0.0008	0.0009	0.3718	0.000533395	211.185
rs6511720	T	G	0.0188	0.0032	5.665e-09	-0.0006	0.0004	0.1796	8.72152e-05	34.5155
rs6659169	G	A	-0.0158	0.0026	9.606e-10	0	0.0003	0.976	9.33128e-05	36.9288
rs6959832	A	G	-0.021	0.0021	6.504e-24	0.0003	0.0003	0.2624	0.000252641	99.9995
rs72660908	G	C	0.0453	0.0021	3.47e-100	0.0007	0.0003	0.015	0.00117452	465.324
rs74750282	C	T	0.0384	0.0037	7.351e-25	0.0006	0.0005	0.2312	0.000272117	107.71
rs74874677	G	A	-0.082	0.007	1.965e-31	-0.0003	0.0009	0.7348	0.000346653	137.224
rs7705526	A	C	0.018	0.0023	1.239e-15	0.0004	0.0003	0.1622	0.000154752	61.2473
rs78909033	A	G	-0.0206	0.0031	2.316e-11	-0.0001	0.0004	0.8886	0.000111578	44.1579
rs892090	G	T	-0.0172	0.0028	8.118e-10	-0.0007	0.0004	0.05702	9.53484e-05	37.7345
rs9941212	A	G	0.012	0.0022	4.512e-08	-0.0004	0.0003	0.2178	7.51794e-05	29.7519

## Sheet: BUN
SNP	Effect_allele	Other_allele	Exposure (mtDNA-CN)			Outcome (BUN)			R2	F-statistic
			Beta	SE	pval	Beta	SE	pval
rs10013187	A	C	-0.0119	0.0021	1.238e-08	0.0007	0.0009	0.4768	8.11399e-05	32.1109
rs10835540	A	T	0.0182	0.0022	6.348e-16	-0.0004	0.0009	0.6298	0.000172917	68.4377
rs11064074	T	C	0.0187	0.0021	1.572e-18	0.0005	0.0009	0.5699	0.000200342	79.2944
rs11082396	C	T	0.0262	0.0031	5.54e-17	-0.0005	0.0012	0.7057	0.000180474	71.4294
rs1127787	A	G	-0.0163	0.0028	6.08e-09	-0.0013	0.0012	0.2484	8.5632e-05	33.8889
rs114694170	C	T	0.0331	0.0045	2.417e-13	0.0003	0.002	0.8997	0.000136705	54.1039
rs11553699	G	A	0.0448	0.0032	2.936e-44	0	0.0015	0.9825	0.000495057	195.999
rs11867543	T	C	0.0167	0.003	3.869e-08	-0.0012	0.0013	0.3462	7.83016e-05	30.9876
rs12052715	G	C	-0.0132	0.0023	1.405e-08	-0.001	0.001	0.2943	8.32281e-05	32.9375
rs12148	G	T	-0.0143	0.0021	2.542e-11	0.0014	0.0009	0.1222	0.000117165	46.3694
rs12247015	G	A	0.034	0.0021	8.143e-58	0.0008	0.0009	0.3682	0.000661981	262.13
rs12426673	T	G	-0.014	0.0021	3.318e-11	-0.0016	0.0009	0.069	0.000112301	44.4442
rs13084580	T	C	0.0241	0.0033	2.428e-13	0.0031	0.0014	0.02334	0.00013476	53.334
rs13088724	A	G	0.0178	0.0025	2.707e-12	-0.0015	0.0011	0.1646	0.000128091	50.6941
rs156355	C	T	0.0209	0.0022	2.858e-22	-0.0005	0.001	0.5808	0.000228014	90.2495
rs1569419	C	T	0.019	0.0025	1.913e-14	0.0008	0.0011	0.4887	0.000145941	57.7597
rs1598010	A	G	0.0167	0.003	1.6e-08	-0.0029	0.0012	0.01878	7.83016e-05	30.9876
rs1760940	C	A	0.0265	0.0024	5.289e-28	0.0005	0.0011	0.6579	0.000307999	121.918
rs2015599	A	G	0.0125	0.0021	2.206e-09	-0.0003	0.0009	0.7118	8.95276e-05	35.4307
rs2038479	A	C	0.0158	0.0026	2.204e-09	-0.0005	0.0012	0.6779	9.33128e-05	36.9288
rs2177616	A	T	-0.0123	0.0021	6.486e-09	-0.0001	0.0009	0.9356	8.66858e-05	34.3059
rs2245946	A	G	0.0315	0.0022	2.909e-45	-0.0009	0.0009	0.3434	0.000517804	205.009
rs2274319	C	T	-0.0133	0.0022	1.289e-09	0.0005	0.0009	0.5473	9.2349e-05	36.5473
rs2290507	A	G	0.0224	0.003	1.479e-13	-0.0006	0.0013	0.6606	0.000140866	55.7508
rs2304693	A	G	0.0178	0.0027	8.351e-11	0.001	0.0011	0.3683	0.000109819	43.4621
rs2322718	G	T	0.0131	0.0021	4.469e-10	0.0002	0.0009	0.8063	9.83276e-05	38.9136
rs28665408	C	A	0.0155	0.0021	1.793e-13	0.0014	0.0012	0.2252	0.000137651	54.4782
rs289713	A	T	-0.0148	0.0027	2.992e-08	-0.0021	0.0012	0.07209	7.59237e-05	30.0465
rs2977608	C	A	0.0232	0.0025	3.092e-21	-0.0001	0.0014	0.9315	0.000217578	86.118
rs342293	G	C	0.0281	0.0021	5.432e-41	-0.0016	0.001	0.09919	0.000452264	179.049
rs3766744	A	G	-0.018	0.0021	7.315e-18	0.0009	0.0009	0.3261	0.000185627	73.469
rs385893	C	T	0.0154	0.0021	2.252e-13	0.0007	0.001	0.483	0.000135881	53.7775
rs3961455	A	G	0.0143	0.0024	1.803e-09	0.0012	0.001	0.2293	8.97067e-05	35.5016
rs445	T	C	0.0212	0.0035	2.061e-09	0.0019	0.0017	0.2604	9.27064e-05	36.6888
rs4814776	A	C	-0.0294	0.0022	7.91e-40	0.0007	0.001	0.4673	0.000451095	178.586
rs4895441	G	A	0.0179	0.0024	2.94e-14	-0.0003	0.001	0.7236	0.000140552	55.6265
rs5012419	G	A	0.0246	0.0022	7.342e-30	-0.0007	0.0009	0.4185	0.000315865	125.032
rs55646950	T	C	-0.025	0.0026	1.034e-22	-0.0005	0.0011	0.6241	0.000233586	92.4552
rs56069439	A	C	-0.0279	0.0023	3.961e-34	-0.001	0.001	0.3028	0.000371711	147.147
rs57066921	G	T	-0.106	0.0078	1.41e-41	0.0026	0.0035	0.4634	0.000466481	184.68
rs6105851	A	G	0.0218	0.0021	1.931e-25	-0.0001	0.0009	0.9467	0.000272252	107.764
rs62641680	A	G	-0.0901	0.0062	3.182e-47	0.0016	0.0037	0.6663	0.000533395	211.185
rs6511720	T	G	0.0188	0.0032	5.665e-09	0.0006	0.0015	0.6958	8.72152e-05	34.5155
rs6659169	G	A	-0.0158	0.0026	9.606e-10	-0.0007	0.0012	0.5557	9.33128e-05	36.9288
rs6959832	A	G	-0.021	0.0021	6.504e-24	0.0006	0.0009	0.5042	0.000252641	99.9995
rs72660908	G	C	0.0453	0.0021	3.47e-100	-0.0006	0.0011	0.6062	0.00117452	465.324
rs74750282	C	T	0.0384	0.0037	7.351e-25	-0.0022	0.0016	0.1537	0.000272117	107.71
rs74874677	G	A	-0.082	0.007	1.965e-31	-0.0033	0.0032	0.3037	0.000346653	137.224
rs75080135	C	A	0.0211	0.0027	1.118e-14	0.0017	0.0011	0.1206	0.000154307	61.071
rs7705526	A	C	0.018	0.0023	1.239e-15	-0.0003	0.0011	0.7847	0.000154752	61.2473
rs78909033	A	G	-0.0206	0.0031	2.316e-11	-0.0014	0.0015	0.3581	0.000111578	44.1579
rs7896518	G	A	-0.0454	0.0021	1.74e-100	0.002	0.0009	0.02022	0.00117971	467.381
rs8176645	A	T	-0.0141	0.0026	4.622e-08	0.0043	0.001	9.272e-06	7.43145e-05	29.4096
rs892090	G	T	-0.0172	0.0028	8.118e-10	0.0013	0.0012	0.2835	9.53484e-05	37.7345
rs926326	G	A	0.0149	0.0025	2.343e-09	0.0004	0.001	0.6877	8.97569e-05	35.5214
rs9425601	A	G	0.0125	0.0022	2.297e-08	-0.0007	0.0009	0.4269	8.15743e-05	32.2829
rs9941212	A	G	0.012	0.0022	4.512e-08	-0.0002	0.0009	0.8393	7.51794e-05	29.7519

## Sheet: UACR
SNP	Effect_allele	Other_allele	Exposure (mtDNA-CN)			Outcome (UACR)			R2	F-statistic
			Beta	SE	pval	Beta	SE	pval
rs10013187	A	C	-0.0119	0.0021	1.238e-08	0.0064462	0.0020207	0.001423	8.11399e-05	32.1109
rs10835540	A	T	0.0182	0.0022	6.348e-16	-0.0011824	0.002135	0.5797	0.000172917	68.4377
rs11064074	T	C	0.0187	0.0021	1.572e-18	0.0010418	0.0020284	0.6075	0.000200342	79.2944
rs11082396	C	T	0.0262	0.0031	5.54e-17	-0.0003291	0.0029479	0.9111	0.000180474	71.4294
rs11085147	T	C	0.0754	0.0036	1.99e-95	0.0014066	0.0034977	0.6876	0.00110731	438.668
rs1127787	A	G	-0.0163	0.0028	6.08e-09	-0.0027514	0.0026562	0.3003	8.5632e-05	33.8889
rs114694170	C	T	0.0331	0.0045	2.417e-13	0.0082293	0.0043669	0.0595	0.000136705	54.1039
rs11553699	G	A	0.0448	0.0032	2.936e-44	4.61e-05	0.0031203	0.9882	0.000495057	195.999
rs11867543	T	C	0.0167	0.003	3.869e-08	0.0029024	0.0029081	0.3182	7.83016e-05	30.9876
rs12052715	G	C	-0.0132	0.0023	1.405e-08	-0.001203	0.0022153	0.5871	8.32281e-05	32.9375
rs12148	G	T	-0.0143	0.0021	2.542e-11	0.003066	0.0020704	0.1387	0.000117165	46.3694
rs12247015	G	A	0.034	0.0021	8.143e-58	0.0002794	0.0020413	0.8911	0.000661981	262.13
rs12426673	T	G	-0.014	0.0021	3.318e-11	-0.0019418	0.0020166	0.3356	0.000112301	44.4442
rs13084580	T	C	0.0241	0.0033	2.428e-13	0.0006289	0.0031364	0.8411	0.00013476	53.334
rs13088724	A	G	0.0178	0.0025	2.707e-12	0.0026397	0.0024384	0.279	0.000128091	50.6941
rs1354034	C	T	-0.0269	0.0021	3.011e-36	-0.0005895	0.0020425	0.7729	0.000414477	164.083
rs156355	C	T	0.0209	0.0022	2.858e-22	0.0013403	0.0020913	0.5216	0.000228014	90.2495
rs1569419	C	T	0.019	0.0025	1.913e-14	-0.0015694	0.0024601	0.5235	0.000145941	57.7597
rs1598010	A	G	0.0167	0.003	1.6e-08	0.0032592	0.0028347	0.2502	7.83016e-05	30.9876
rs1760940	C	A	0.0265	0.0024	5.289e-28	0.0012576	0.0023688	0.5955	0.000307999	121.918
rs2015599	A	G	0.0125	0.0021	2.206e-09	0.0028523	0.0019889	0.1516	8.95276e-05	35.4307
rs2038479	A	C	0.0158	0.0026	2.204e-09	-0.0042303	0.0025386	0.09563	9.33128e-05	36.9288
rs2177616	A	T	-0.0123	0.0021	6.486e-09	0.0065293	0.002031	0.001305	8.66858e-05	34.3059
rs2245946	A	G	0.0315	0.0022	2.909e-45	-0.0035622	0.0021433	0.09651	0.000517804	205.009
rs2255988	C	G	0.0197	0.0024	3.043e-16	-0.0008926	0.002279	0.6953	0.000170236	67.3764
rs2274319	C	T	-0.0133	0.0022	1.289e-09	-0.0039091	0.0020899	0.06142	9.2349e-05	36.5473
rs2290507	A	G	0.0224	0.003	1.479e-13	0.0018087	0.0029203	0.5357	0.000140866	55.7508
rs2304693	A	G	0.0178	0.0027	8.351e-11	0.000722	0.0026071	0.7818	0.000109819	43.4621
rs2322718	G	T	0.0131	0.0021	4.469e-10	0.0001308	0.0019905	0.9476	9.83276e-05	38.9136
rs28665408	C	A	0.0155	0.0021	1.793e-13	-0.0027839	0.0021206	0.1892	0.000137651	54.4782
rs289713	A	T	-0.0148	0.0027	2.992e-08	-0.0036757	0.0025958	0.1568	7.59237e-05	30.0465
rs2977608	C	A	0.0232	0.0025	3.092e-21	-0.0014835	0.0024659	0.5474	0.000217578	86.118
rs342293	G	C	0.0281	0.0021	5.432e-41	-0.0013614	0.0020483	0.5063	0.000452264	179.049
rs3766744	A	G	-0.018	0.0021	7.315e-18	0.0037393	0.0020188	0.064	0.000185627	73.469
rs385893	C	T	0.0154	0.0021	2.252e-13	-0.0008723	0.0020333	0.6679	0.000135881	53.7775
rs3961455	A	G	0.0143	0.0024	1.803e-09	0.0013814	0.0022824	0.545	8.97067e-05	35.5016
rs445	T	C	0.0212	0.0035	2.061e-09	-0.0038864	0.0034679	0.2624	9.27064e-05	36.6888
rs4814776	A	C	-0.0294	0.0022	7.91e-40	-0.0039353	0.0021457	0.06666	0.000451095	178.586
rs4841132	G	A	-0.0214	0.0036	3.03e-09	0.0066911	0.0034859	0.05493	8.9289e-05	35.3362
rs4895441	G	A	0.0179	0.0024	2.94e-14	-0.0017347	0.0022262	0.4358	0.000140552	55.6265
rs5012419	G	A	0.0246	0.0022	7.342e-30	-0.0012157	0.0020626	0.5556	0.000315865	125.032
rs55646950	T	C	-0.025	0.0026	1.034e-22	0.0009149	0.0024399	0.7077	0.000233586	92.4552
rs56069439	A	C	-0.0279	0.0023	3.961e-34	0.0039294	0.0021876	0.07246	0.000371711	147.147
rs57066921	G	T	-0.106	0.0078	1.41e-41	0.0047518	0.0078132	0.5431	0.000466481	184.68
rs6105851	A	G	0.0218	0.0021	1.931e-25	0.0017613	0.0019897	0.376	0.000272252	107.764
rs62641680	A	G	-0.0901	0.0062	3.182e-47	0.0031719	0.0063525	0.6176	0.000533395	211.185
rs6511720	T	G	0.0188	0.0032	5.665e-09	-0.0024419	0.0031519	0.4385	8.72152e-05	34.5155
rs6659169	G	A	-0.0158	0.0026	9.606e-10	0.0016552	0.0025297	0.5129	9.33128e-05	36.9288
rs6959832	A	G	-0.021	0.0021	6.504e-24	-7.16e-05	0.0020158	0.9717	0.000252641	99.9995
rs72660908	G	C	0.0453	0.0021	3.47e-100	-0.0001347	0.0021157	0.9492	0.00117452	465.324
rs72698722	T	C	-0.0189	0.0027	1.304e-12	-0.0025262	0.0026028	0.3318	0.00012381	48.9998
rs74750282	C	T	0.0384	0.0037	7.351e-25	-0.0057911	0.0035673	0.1045	0.000272117	107.71
rs74874677	G	A	-0.082	0.007	1.965e-31	-0.0028469	0.0068261	0.6766	0.000346653	137.224
rs75080135	C	A	0.0211	0.0027	1.118e-14	-0.0021503	0.0025759	0.4038	0.000154307	61.071
rs7705526	A	C	0.018	0.0023	1.239e-15	0.0046788	0.002245	0.03715	0.000154752	61.2473
rs78909033	A	G	-0.0206	0.0031	2.316e-11	0.0007546	0.0030364	0.8037	0.000111578	44.1579
rs7896518	G	A	-0.0454	0.0021	1.74e-100	-0.0009418	0.0020249	0.6418	0.00117971	467.381
rs8176645	A	T	-0.0141	0.0026	4.622e-08	-0.0023724	0.0024248	0.3279	7.43145e-05	29.4096
rs892090	G	T	-0.0172	0.0028	8.118e-10	-0.0024446	0.0026776	0.3612	9.53484e-05	37.7345
rs926326	G	A	0.0149	0.0025	2.343e-09	0.0024046	0.002376	0.3115	8.97569e-05	35.5214
rs9425601	A	G	0.0125	0.0022	2.297e-08	-0.0067255	0.0021249	0.00155	8.15743e-05	32.2829
rs9941212	A	G	0.012	0.0022	4.512e-08	0.0014156	0.0021175	0.5038	7.51794e-05	29.7519

## Sheet: MAU
SNP	Effect_allele	Other_allele	Exposure (mtDNA-CN)			Outcome (MAU)			R2	F-statistic
			Beta	SE	pval	Beta	SE	pval
rs10013187	A	C	-0.0119	0.0021	1.238e-08	0.0116	0.0069	0.09134	8.11399e-05	32.1109
rs10835540	A	T	0.0182	0.0022	6.348e-16	-0.0064	0.0072	0.3695	0.000172917	68.4377
rs11064074	T	C	0.0187	0.0021	1.572e-18	-0.0056	0.0068	0.4146	0.000200342	79.2944
rs11082396	C	T	0.0262	0.0031	5.54e-17	-0.0007	0.0098	0.9411	0.000180474	71.4294
rs11085147	T	C	0.0754	0.0036	1.99e-95	0.0088	0.0121	0.466	0.00110731	438.668
rs1127787	A	G	-0.0163	0.0028	6.08e-09	-0.015	0.0089	0.09297	8.5632e-05	33.8889
rs114694170	C	T	0.0331	0.0045	2.417e-13	0.0318	0.015	0.03375	0.000136705	54.1039
rs11553699	G	A	0.0448	0.0032	2.936e-44	-0.0107	0.0107	0.3189	0.000495057	195.999
rs11867543	T	C	0.0167	0.003	3.869e-08	0.0113	0.0098	0.2503	7.83016e-05	30.9876
rs12052715	G	C	-0.0132	0.0023	1.405e-08	-0.0107	0.0074	0.1486	8.32281e-05	32.9375
rs12148	G	T	-0.0143	0.0021	2.542e-11	0.0075	0.0069	0.2754	0.000117165	46.3694
rs12247015	G	A	0.034	0.0021	8.143e-58	-0.0079	0.0069	0.2567	0.000661981	262.13
rs12426673	T	G	-0.014	0.0021	3.318e-11	-0.0069	0.0068	0.3082	0.000112301	44.4442
rs13084580	T	C	0.0241	0.0033	2.428e-13	0.016	0.0105	0.1275	0.00013476	53.334
rs13088724	A	G	0.0178	0.0025	2.707e-12	0.0078	0.0083	0.3477	0.000128091	50.6941
rs1354034	C	T	-0.0269	0.0021	3.011e-36	0.0089	0.0068	0.1925	0.000414477	164.083
rs156355	C	T	0.0209	0.0022	2.858e-22	0.0067	0.0071	0.3436	0.000228014	90.2495
rs1569419	C	T	0.019	0.0025	1.913e-14	-0.0093	0.0081	0.2488	0.000145941	57.7597
rs1598010	A	G	0.0167	0.003	1.6e-08	-0.0005	0.0094	0.9579	7.83016e-05	30.9876
rs1760940	C	A	0.0265	0.0024	5.289e-28	0.0001	0.008	0.9904	0.000307999	121.918
rs192890685	T	C	0.0248	0.0044	1.236e-08	-0.0517	0.0463	0.2644	8.02745e-05	31.7684
rs2015599	A	G	0.0125	0.0021	2.206e-09	0.0027	0.0067	0.6848	8.95276e-05	35.4307
rs2038479	A	C	0.0158	0.0026	2.204e-09	0.003	0.0086	0.7231	9.33128e-05	36.9288
rs2177616	A	T	-0.0123	0.0021	6.486e-09	0.0178	0.0069	0.00957	8.66858e-05	34.3059
rs2245946	A	G	0.0315	0.0022	2.909e-45	-0.0079	0.0071	0.2659	0.000517804	205.009
rs2255988	C	G	0.0197	0.0024	3.043e-16	0.0023	0.0077	0.7619	0.000170236	67.3764
rs2274319	C	T	-0.0133	0.0022	1.289e-09	-0.0123	0.007	0.07999	9.2349e-05	36.5473
rs2290507	A	G	0.0224	0.003	1.479e-13	0.0097	0.0097	0.3196	0.000140866	55.7508
rs2304693	A	G	0.0178	0.0027	8.351e-11	0.0083	0.0088	0.3421	0.000109819	43.4621
rs2322718	G	T	0.0131	0.0021	4.469e-10	-0.0018	0.0067	0.7849	9.83276e-05	38.9136
rs28665408	C	A	0.0155	0.0021	1.793e-13	-0.009	0.0071	0.2097	0.000137651	54.4782
rs289713	A	T	-0.0148	0.0027	2.992e-08	-0.013	0.0087	0.1361	7.59237e-05	30.0465
rs2977608	C	A	0.0232	0.0025	3.092e-21	-0.0002	0.0083	0.9844	0.000217578	86.118
rs342293	G	C	0.0281	0.0021	5.432e-41	-0.0089	0.0069	0.1952	0.000452264	179.049
rs3766744	A	G	-0.018	0.0021	7.315e-18	0.0004	0.0069	0.953	0.000185627	73.469
rs385893	C	T	0.0154	0.0021	2.252e-13	0.0002	0.0069	0.98	0.000135881	53.7775
rs3961455	A	G	0.0143	0.0024	1.803e-09	-0.0024	0.0077	0.7546	8.97067e-05	35.5016
rs4284061	A	T	-0.0187	0.0022	7.806e-18	0.0119	0.0196	0.5443	0.000182546	72.2496
rs445	T	C	0.0212	0.0035	2.061e-09	-0.0142	0.0115	0.2161	9.27064e-05	36.6888
rs4841132	G	A	-0.0214	0.0036	3.03e-09	0.0134	0.0117	0.2541	8.9289e-05	35.3362
rs4895441	G	A	0.0179	0.0024	2.94e-14	-0.0012	0.0075	0.8693	0.000140552	55.6265
rs5012419	G	A	0.0246	0.0022	7.342e-30	-0.0002	0.0069	0.9749	0.000315865	125.032
rs55646950	T	C	-0.025	0.0026	1.034e-22	-0.0089	0.0081	0.275	0.000233586	92.4552
rs56069439	A	C	-0.0279	0.0023	3.961e-34	0.001	0.0074	0.8967	0.000371711	147.147
rs57066921	G	T	-0.106	0.0078	1.41e-41	0.0398	0.0253	0.1164	0.000466481	184.68
rs6105851	A	G	0.0218	0.0021	1.931e-25	-0.0008	0.0067	0.8995	0.000272252	107.764
rs62641680	A	G	-0.0901	0.0062	3.182e-47	0.0282	0.0214	0.1868	0.000533395	211.185
rs6511720	T	G	0.0188	0.0032	5.665e-09	-0.0122	0.0108	0.2577	8.72152e-05	34.5155
rs6659169	G	A	-0.0158	0.0026	9.606e-10	0.0002	0.0085	0.9827	9.33128e-05	36.9288
rs6959832	A	G	-0.021	0.0021	6.504e-24	-0.0054	0.0068	0.4315	0.000252641	99.9995
rs72660908	G	C	0.0453	0.0021	3.47e-100	0.0031	0.0072	0.6695	0.00117452	465.324
rs72698722	T	C	-0.0189	0.0027	1.304e-12	0.0059	0.0088	0.4968	0.00012381	48.9998
rs74750282	C	T	0.0384	0.0037	7.351e-25	-0.0085	0.0121	0.4837	0.000272117	107.71
rs74874677	G	A	-0.082	0.007	1.965e-31	-0.0091	0.023	0.6934	0.000346653	137.224
rs75080135	C	A	0.0211	0.0027	1.118e-14	-0.0032	0.0086	0.7113	0.000154307	61.071
rs7705526	A	C	0.018	0.0023	1.239e-15	0.0025	0.0075	0.7358	0.000154752	61.2473
rs78909033	A	G	-0.0206	0.0031	2.316e-11	0.0073	0.0103	0.4833	0.000111578	44.1579
rs8176645	A	T	-0.0141	0.0026	4.622e-08	-0.0012	0.0081	0.8841	7.43145e-05	29.4096
rs892090	G	T	-0.0172	0.0028	8.118e-10	-0.0029	0.009	0.7437	9.53484e-05	37.7345
rs926326	G	A	0.0149	0.0025	2.343e-09	0.0076	0.008	0.3464	8.97569e-05	35.5214
rs9425601	A	G	0.0125	0.0022	2.297e-08	-0.012	0.0071	0.09263	8.15743e-05	32.2829
rs9941212	A	G	0.012	0.0022	4.512e-08	0.0078	0.0071	0.2719	7.51794e-05	29.7519

## Sheet: CysC
SNP	Effect_allele	Other_allele	Exposure (mtDNA-CN)			Outcome (CysC)			R2	F-statistic
			Beta	SE	pval	Beta	SE	pval
rs10013187	A	C	-0.0119	0.0021	1.238e-08	0.0018	0.4535	0.0024	8.11399e-05	32.1109
rs1127787	A	G	-0.0163	0.0028	6.08e-09	0.0105	0.001036	0.0032	8.5632e-05	33.8889
rs13084580	T	C	0.0241	0.0033	2.428e-13	0.0056	0.1361	0.0038	0.00013476	53.334
rs1354034	C	T	-0.0269	0.0021	3.011e-36	-0.0029	0.239	0.0024	0.000414477	164.083
rs1760940	C	A	0.0265	0.0024	5.289e-28	-0.0037	0.1759	0.0028	0.000307999	121.918
rs2015599	A	G	0.0125	0.0021	2.206e-09	-0.0047	0.05066	0.0024	8.95276e-05	35.4307
rs2304693	A	G	0.0178	0.0027	8.351e-11	0.0031	0.3194	0.0031	0.000109819	43.4621
rs342293	G	C	0.0281	0.0021	5.432e-41	-0.0022	0.3539	0.0024	0.000452264	179.049
rs385893	C	T	0.0154	0.0021	2.252e-13	0.0036	0.1313	0.0024	0.000135881	53.7775
rs445	T	C	0.0212	0.0035	2.061e-09	0.0017	0.6685	0.004	9.27064e-05	36.6888
rs4841132	G	A	-0.0214	0.0036	3.03e-09	0.008	0.05683	0.0042	8.9289e-05	35.3362
rs4895441	G	A	0.0179	0.0024	2.94e-14	-0.0052	0.05397	0.0027	0.000140552	55.6265
rs57066921	G	T	-0.106	0.0078	1.41e-41	0.0245	0.005184	0.0088	0.000466481	184.68
rs62641680	A	G	-0.0901	0.0062	3.182e-47	0.001	0.892	0.0071	0.000533395	211.185
rs6511720	T	G	0.0188	0.0032	5.665e-09	0.0003	0.9414	0.0037	8.72152e-05	34.5155
rs72660908	G	C	0.0453	0.0021	3.47e-100	0.0028	0.2474	0.0024	0.00117452	465.324
rs74874677	G	A	-0.082	0.007	1.965e-31	0.0023	0.771	0.008	0.000346653	137.224
rs78909033	A	G	-0.0206	0.0031	2.316e-11	0.0017	0.627	0.0035	0.000111578	44.1579

[truncated: 2 more sheets: NGAL, KIM-1]
